# Supplementary material for: Metabolites enhance innate resistance to human Mycobacterium tuberculosis infection
Source: JCI Insight. 2022 Nov 22;7(22):e152357. doi: 10.1172/jci.insight.152357 (PMC9746823; doi:10.1172/jci.insight.152357)
Supplement: Supplemental data set 1 [file jciinsight-7-152357-s021.xlsx]

## Sheet: NC Vs C Baseline Un
Nonconverters Vs Converters Baseline Unstimulated
	Nonconverters Baselibe Unstimulated		Converters Baseline stimulated
Name	Average	SD	Average	SD	Pa	RATIO
BHLHE40	11.9974	4.05271	19.1871	6.61433	0.000131899	1.59927
MYD88	3.18867	1.30087	6.76524	1.66276	4.86278e-14	2.12165
LTA	1.26825	1.06963	2.20516	1.14067	0.0144278	1.73874
HSPA5	11.2004	4.50874	19.3922	7.71484	0.000243017	1.73139
APEX1	6.83954	2.88581	15.2428	2.68024	0	2.22863
RPLP1	41.5326	21.8657	92.493	12.4253	0	2.22699
IL32	11.8515	2.54086	19.868	5.67938	5.23074e-09	1.67641
EIF3C	4.46835	2.45168	8.99263	3.27492	1.00538e-07	2.01252
MRPL12	2.68791	0.790259	4.63712	1.36688	5.93263e-07	1.72518
RPS16	12.9648	11.9702	54.5757	10.4993	0	4.20954
CBR3	0.982547	0.45806	2.52638	0.863287	2.66454e-14	2.57126
U2AF1	1.15018	0.605171	2.44146	0.718778	6.42315e-11	2.12268
RPS4Y1	20.3432	31.4816	55.8357	10.2685	0	2.74468
ZFY	2.87704	4.43683	6.73823	0.930147	0	2.34207
USP9Y	1.76472	2.79478	5.45582	1.21609	0	3.09161
DDX3Y	7.1816	11.2282	19.809	2.75185	0	2.75829
UTY	3.15153	4.89961	8.41244	1.46989	0	2.66932
KDM5D	2.13953	3.3423	7.54159	0.8894	0	3.52488
EIF1AY	1.76169	2.72441	4.04256	0.543933	0	2.29471
MT-ND2	15.6669	4.1881	26.1905	9.55911	1.28544e-06	1.67171
MT-CO1	260.452	113.195	468.297	108.176	1.62315e-13	1.79801
MT-CO2	68.0383	34.5241	128.832	37.8221	1.9859e-10	1.89352
MT-ND3	53.819	33.6374	112.222	17.3499	0	2.08518
MT-ND4L	15.0825	7.13694	28.7736	10.8705	7.46401e-08	1.90775
HSP90AB1	61.8961	17.1201	85.6945	15.9118	3.76265e-06	1.38449
PSAT1	1.04312	0.309166	1.5963	0.547816	0.000929018	1.53031
GADD45G	0.912317	0.254208	1.52139	0.465266	4.4006e-05	1.66761
CCDC86	0.792903	0.321659	1.52759	0.391314	7.40805e-09	1.92657
NDFIP2	0.996021	0.233628	1.38223	0.443381	0.0012129	1.38776
HSP90AA1	28.3711	7.49785	40.8424	9.0154	4.04198e-05	1.43958
VAMP8	14.1533	5.0166	24.0951	2.30426	0	1.70244
TMEM176B	0.960594	0.606109	4.52532	3.67477	3.02647e-05	4.71096
RPL8	116.339	25.8769	178.217	26.3238	5.10194e-11	1.53188
HNRNPA1	23.403	5.83749	36.4996	3.19965	0	1.55961
ZFP36	13.9949	6.01406	24.7915	5.53527	2.10884e-10	1.77147
IL7R	149.059	27.7747	121.522	30.3834	0.00531119	0.815264
CTSB	39.4976	10.7459	60.5145	75.7781	0.443255	1.5321
ANXA1	32.223	5.71705	22.7576	11.8494	3.05946e-09	0.706254
CTSL	187.68	85.5554	162.258	167.986	0.00929017	0.864549
LYZ	81.3939	79.3856	58.5937	57.3303	0.26617	0.719879
TC2N	30.2297	11.8718	20.8345	5.05378	0.00168221	0.689206
GZMK	22.8923	6.94922	14.4839	6.13064	5.67781e-05	0.632699
RGCC	23.9925	7.19565	15.4909	3.68332	3.57359e-05	0.645656
SIGLEC14	9.7175	6.87569	1.4645	1.59399	0	0.150708

## Sheet: NC Vs C Baseline stimulated
Nonconverters Vs Converters Baseline ESAT6+CFP10 stimulated
	Nonconverters Baselibe ESAT6+CFP10 stimulated		Converters Baselibe ESAT6 + CFP10 stimulated
Name	Average	SD	Average	SD	Pa	R
BHLHE40	17.5602	7.86598	30.5514	9.92046	1.17681e-05	1.7398
MYD88	3.84896	1.4401	7.55039	1.90745	1.03473e-13	1.96167
LTA	3.12857	2.08694	12.3789	9.437	9.29227e-07	3.95675
HSPA5	14.7362	3.72956	24.5836	3.98781	1.89182e-13	1.66824
APEX1	8.08677	2.68362	18.0565	4.07056	0	2.23285
RPLP1	48.6069	20.0234	91.1961	7.35525	0	1.8762
IL32	14.9586	2.53388	27.1619	8.89659	2.04988e-16	1.81581
EIF3C	5.28086	2.46443	9.9774	2.28956	1.46549e-13	1.88935
MRPL12	3.05211	1.11373	6.14587	2.10472	3.6507e-07	2.01364
RPS16	15.6768	13.1403	55.3767	16.8046	0	3.5324
CBR3	0.982303	0.427101	2.11418	0.468804	0	2.15227
U2AF1	1.18496	0.719348	2.76209	0.75811	0	2.33096
RPS4Y1	17.1242	26.519	52.6197	5.67543	0	3.07283
ZFY	2.48532	3.84038	6.8555	1.00316	0	2.7584
USP9Y	1.72496	2.69684	5.68686	1.03629	0	3.29682
DDX3Y	7.27924	11.3094	20.9266	1.87506	0	2.87483
UTY	2.6118	4.03682	7.77398	1.45282	0	2.97648
KDM5D	2.13094	3.30436	7.01193	0.707992	0	3.29053
EIF1AY	1.69439	2.63364	4.84624	0.822887	0	2.86017
MT-ND2	19.8913	2.71845	30.4761	16.0747	6.49602e-09	1.53213
MT-CO1	316.53	118.332	487.192	188.591	0.00147652	1.53917
MT-CO2	80.5798	33.6629	137.665	62.542	0.000349616	1.70843
MT-ND3	65.727	32.84	119.652	37.7078	1.56294e-07	1.82044
MT-ND4L	17.5787	5.84718	33.855	20.4229	2.8304e-05	1.92591
HSP90AB1	80.9415	20.1259	123.152	24.3039	2.37009e-08	1.5215
PSAT1	1.8002	0.442275	4.22321	2.25908	1.25114e-11	2.34597
GADD45G	0.812418	0.320273	2.03569	0.406484	0	2.50572
CCDC86	1.06438	0.38042	2.35281	0.707869	6.76432e-11	2.2105
NDFIP2	1.47279	0.705466	3.02133	1.21772	9.12722e-06	2.05143
HSP90AA1	34.7159	8.09725	54.1468	7.67489	7.99361e-15	1.55971
VAMP8	15.6904	4.35193	21.4445	2.62299	2.75113e-13	1.36673
TMEM176B	0.436941	0.255107	1.01893	1.09819	0.00729666	2.33197
RPL8	122.706	24.1271	165.945	19.8311	1.28954e-09	1.35238
HNRNPA1	27.4562	4.76974	40.5141	6.86673	7.46579e-09	1.47559
ZFP36	15.0534	5.53853	20.8965	5.28298	0.000912128	1.38816
IL7R	140.092	27.788	84.1702	24.7295	1.0815e-09	0.600821
CTSB	26.2607	6.947	16.4129	6.91476	9.07893e-06	0.625
ANXA1	23.6256	2.77159	14.8848	4.92317	0	0.630028
CTSL	180.996	77.2623	93.6781	56.3249	4.73328e-05	0.51757
LYZ	18.3765	10.3942	7.25104	4.52652	5.22981e-05	0.394583
TC2N	25.562	9.32895	16.0673	3.6495	1.73467e-06	0.628563
GZMK	22.7868	5.9511	14.6739	5.76587	1.02256e-05	0.643963
RGCC	18.3524	6.12771	11.4961	3.49292	4.95355e-05	0.626412
SIGLEC14	8.1835	5.4685	1.44798	1.66044	0	0.176939

## Sheet: C baseline Un vs Stimulated
Converters Basline Unstimuated Vs Stimulated
	Converter Basline Unstimulated		Non converter Basline ESAT6 + CFP10 stimulated
Name	Average	SD	Average	SD	pA	Ratio
TNFRSF4	2.20155	1.33225	7.68056	2.98554	2.60158e-08	3.48871
MTHFD2	10.5299	2.85592	20.3948	3.90156	1.07282e-08	1.93685
PGAP1	0.630155	0.367069	3.42144	1.06971	0	5.42953
TNFSF10	6.65642	2.45106	23.7728	8.60117	1.35124e-10	3.5714
LAMP3	2.90474	0.646597	8.23174	2.023	1.59672e-14	2.83389
CSF2	1.10941	0.323005	193.275	108.44	0	174.215
IRF4	6.37004	1.66729	17.6564	6.51446	4.24217e-12	2.77179
IL15RA	0.971422	0.321142	3.08022	0.540895	0	3.17083
IL2RA	5.21388	4.62185	18.9454	5.9347	0	3.63364
IFIT3	10.623	13.3335	98.7251	33.5952	0	9.29351
MMP10	2.72474	1.41249	15.7266	4.05928	0	5.77179
MMP1	31.6712	23.7003	123.945	39.5129	0	3.91349
BCL2	3.33075	1.20113	8.78456	2.3534	8.66651e-11	2.63741
IFNG	2.13832	1.96807	216.975	227.432	2.87332e-14	101.469
ISG15	17.8323	14.4302	148.631	75.9265	2.04023e-10	8.33493
FBXO6	4.7218	1.75814	11.4541	2.32628	2.22045e-16	2.42579
IFI6	20.4146	10.2075	172.56	75.7818	1.60486e-15	8.45279
IFI44L	4.70237	4.73989	45.1989	17.1474	0	9.61194
IFI44	9.89053	8.99892	65.3396	28.9128	0	6.60627
ADAR	27.9447	5.24785	49.0019	5.43545	0	1.75353
IFI16	19.8897	3.73047	41.6862	12.1962	5.34203e-12	2.09587
SLAMF7	12.1786	7.46716	27.2376	1.33756	0	2.23651
TNFSF4	1.25507	0.524927	2.76447	0.66676	5.82971e-10	2.20264
RGS1	31.9512	2.87573	99.2901	37.3872	5.54035e-92	3.10755
IL19	0.531627	0.304364	6.29154	3.49106	2.22045e-15	11.8345
CMPK2	5.71687	4.59508	39.2923	18.244	2.04477e-10	6.87305
RSAD2	4.38838	2.87097	46.3789	13.5489	0	10.5686
RASGRP3	1.42849	0.0652771	3.08866	0.585361	1.33136e-183	2.16218
EIF2AK2	3.18484	0.89447	14.5065	5.09418	1.88336e-22	4.55487
IFIH1	6.97572	2.9226	23.5129	5.94507	2.22045e-15	3.37067
GLS	13.7062	5.3268	24.1346	2.86346	0	1.76086
SPATS2L	0.715874	0.312054	2.42039	0.720876	1.16948e-10	3.38103
TRANK1	15.6929	3.12753	25.3604	4.89494	3.08769e-05	1.61604
TREX1	3.96324	0.844705	10.6054	3.88623	1.06268e-15	2.67593
KBTBD8	2.78994	1.04254	6.48219	0.944235	0	2.32342
CLDND1	13.4103	2.16367	21.4456	2.10339	2.22045e-16	1.59919
CD80	1.84651	0.859076	4.1171	1.1253	2.2946e-07	2.22967
PARP9	10.4887	5.80061	28.3268	6.177	0	2.70069
DTX3L	13.9788	6.0786	35.2402	2.38457	0	2.52098
PARP14	15.869	7.9493	43.9222	10.9272	3.33067e-15	2.7678
LAP3	12.306	7.71405	32.1922	6.52407	0	2.61598
PPM1K	5.54144	0.62598	12.0441	2.66525	7.14847e-30	2.17346
HERC6	2.86175	1.32649	16.1781	4.9073	0	5.65322
DDX60	10.9014	5.58135	48.5965	12.2209	0	4.45781
DDX60L	7.13911	0.965462	17.6033	5.89387	8.56653e-27	2.46575
HMGCS1	3.8226	0.133598	7.99397	0.633614	0	2.09124
ITGA1	1.38838	0.323669	3.30062	1.1157	6.5468e-10	2.37733
HSPA9	19.0627	1.55288	29.3171	3.59977	2.49111e-20	1.53793
EDN1	1.20065	0.475079	17.6357	3.65308	0	14.6884
TNF	5.43156	3.53021	43.6667	7.29893	0	8.03945
HSP90AB1	73.4692	2.24844	121.477	25.1212	2.08321e-165	1.65343
INHBA	5.15775	0.34525	27.994	12.7022	0	5.42755
CYP51A1	4.1232	0.469722	8.41426	1.65082	6.09561e-25	2.04071
SAMD9L	19.2825	12.667	83.9732	29.7577	8.88178e-15	4.35488
TMEM140	12.2342	2.40126	21.4674	4.85699	1.51005e-06	1.7547
PARP12	7.53684	2.75062	19.9737	4.52633	1.00364e-12	2.65014
IL7	0.957147	0.619771	3.2045	0.737312	0	3.34798
RIPK2	4.50604	1.16274	9.297	1.79145	5.54368e-11	2.06323
LY6E	11.7583	6.91618	42.9659	13.8234	6.42866e-11	3.65408
PARP10	8.67486	1.39383	17.5529	4.20404	3.45733e-14	2.02342
CD274	9.5441	5.81558	20.9974	3.86565	0	2.20004
DNAJA1	35.0793	5.52564	56.8559	4.81553	0	1.62078
CKS2	5.34827	1.23343	12.2604	0.538692	0	2.2924
TDRD7	4.46348	0.672432	9.05455	2.01743	8.42222e-15	2.02858
AKAP2	9.48489	1.62956	21.1994	5.20561	4.30135e-14	2.23507
TNFSF15	1.70119	0.930539	15.8745	7.09783	0	9.33142
TRAF1	16.676	1.64268	26.4977	5.41474	5.50859e-15	1.58898
DDX21	16.4827	3.12156	31.058	7.81942	6.83066e-09	1.88428
IFIT5	8.94054	3.69984	38.1775	13.7698	9.76352e-12	4.27016
DUSP5	12.1155	3.8749	28.6756	8.33904	2.34135e-07	2.36685
IFITM1	138.128	50.1383	318.557	75.0993	1.99591e-09	2.30625
IFITM3	7.31713	2.42694	15.6163	4.16275	2.86485e-06	2.13421
IRF7	15.5131	5.03453	53.8263	16.8787	1.64719e-12	3.46974
TRIM21	17.2657	5.81354	35.897	5.13687	0	2.0791
TRIM5	3.27736	1.20966	7.45574	1.69809	2.33717e-10	2.27492
TRIM22	37.1438	18.4641	103.875	22.6599	6.66134e-16	2.79656
RCN1	0.838486	0.181323	2.07412	0.343302	0	2.47364
HSPA8	143.405	22.3426	219.117	23.3225	2.66853e-12	1.52797
IL23A	2.99213	1.25307	21.8424	7.88425	2.22045e-16	7.29995
STAT2	15.9369	4.49367	40.7745	6.57689	0	2.55849
OAS1	2.79642	2.54485	21.4646	9.63472	2.93676e-12	7.67575
OAS3	2.51689	1.87459	24.3093	10.5312	1.35447e-14	9.65844
OAS2	8.56866	4.19377	37.8839	11.6544	4.44089e-15	4.42122
P2RX7	2.01806	1.70615	5.47877	0.895528	0	2.71487
EPSTI1	10.3852	7.50591	37.4784	12.054	2.08027e-11	3.60884
PHF11	5.83052	0.771424	12.4901	0.827471	0	2.14219
IRF9	15.6549	2.68333	26.1981	2.92511	6.66134e-16	1.67348
BATF	16.0249	4.83998	32.3051	5.40724	1.39888e-14	2.01594
CKB	0.555407	0.0860981	2.83041	0.969118	0	5.09609
SLC27A2	0.813502	0.368022	2.40183	0.57768	0	2.95246
PML	0.946251	0.372612	2.027	0.3821	1.43885e-13	2.14214
ISG20	5.48775	2.57771	16.5294	5.75458	1.10602e-08	3.01205
HAPLN3	16.2966	8.8477	37.9059	8.80007	1.09801e-10	2.326
ZNF267	14.3586	3.41382	24.7715	3.93894	2.47006e-09	1.72521
XAF1	5.35196	2.16524	32.1051	12.3994	1.66533e-14	5.99876
LGALS9	1.32829	0.416965	3.55501	0.748206	2.02061e-14	2.67638
TRAF4	1.62653	0.543979	5.54589	1.3467	0	3.40964
CCL4	115.933	73.8524	276.698	37.1491	0	2.38671
DHX58	3.771	1.0469	11.7244	3.87826	3.10906e-11	3.1091
IFI35	8.74293	3.91166	26.6556	5.44667	0	3.04881
LGALS3BP	6.27681	3.66719	13.2916	2.16328	0	2.11758
RNF213	29.6722	7.00736	51.9292	3.69892	0	1.7501
LPIN2	14.2676	1.41372	23.0523	2.32789	3.16281e-16	1.61571
PMAIP1	6.92373	2.34561	16.9106	4.27162	1.00095e-10	2.44242
ZCCHC2	2.59368	0.483705	5.66827	1.30653	7.44146e-13	2.18541
BST2	23.323	5.3987	51.8077	6.49813	0	2.22132
HELZ2	4.02232	1.96154	15.2529	4.03733	2.22045e-16	3.79206
MX1	6.5836	3.45822	56.7332	25.917	1.42006e-14	8.61735
APOL6	18.9952	12.5529	48.5081	7.10358	0	2.5537
APOL1	4.74332	1.31641	10.1409	1.0999	0	2.13793
SSTR3	1.41273	0.76955	3.22817	0.499974	0	2.28506
KLHDC7B	1.19191	0.353325	2.42941	0.490256	1.46449e-10	2.03824
SLC38A5	1.51323	0.495871	3.82015	0.7233	2.22045e-16	2.5245
GBP1	34.1874	42.5447	108.354	38.9018	6.51634e-12	3.16942
F3	0.803222	0.248398	12.6057	7.97416	7.5969e-50	15.694
MOV10	4.27584	1.29161	8.34529	0.9946	0	1.95173
PTGS2	62.4806	86.5113	407.494	311.85	4.16286e-06	6.52193
IL10	6.11937	6.84496	19.097	20.435	0.0465694	3.12075
IL24	22.5385	13.9451	142.444	99.0415	2.93495e-05	6.32001
PNPT1	2.82864	0.834714	8.65397	4.00414	1.7943e-10	3.05941
IL36G	1.92528	2.28733	59.8536	39.3628	0	31.0882
CCL20	63.898	71.6653	198.878	101.872	1.28817e-10	3.11243
SP110	5.04051	1.49638	9.88648	2.43239	3.78969e-07	1.96141
GPR15	5.8078	1.76576	10.929	1.9983	4.83962e-10	1.88178
GPR171	25.3665	5.73768	57.925	23.3474	2.54094e-08	2.28352
RTP4	5.97407	2.99864	21.51	9.67602	1.6195e-06	3.60057
PI4K2B	6.77234	1.28595	13.512	5.38933	2.33157e-08	1.99518
CXCL2	83.9163	46.8214	444.692	289.235	4.55752e-06	5.29924
CXCL10	3.39025	5.69869	27.636	16.9891	1.22125e-14	8.1516
HERC5	3.97075	2.16649	24.8949	15.1508	2.38672e-09	6.26956
SPINK1	2.26698	2.25879	8.37809	4.99405	2.46066e-05	3.6957
LTA	1.32538	0.647279	13.1158	10.0369	2.71744e-12	9.89584
ETV7	1.29805	1.8705	5.08072	2.01337	1.11022e-15	3.91413
CMTR1	8.79158	2.27267	16.4554	2.10539	0	1.87173
IL6	49.9818	46.9998	166.891	98.8728	0.000180025	3.33903
NT5C3A	8.67766	2.64511	22.4454	11.0157	6.27361e-08	2.58657
SAMD9	22.2287	6.73295	62.4145	27.8615	2.20479e-09	2.80783
TFPI2	6.76834	2.15209	224.048	156.469	0	33.1024
GNG11	6.81108	3.28847	16.0024	5.35272	7.93232e-07	2.34947
LRRN3	7.25245	6.6409	16.0085	8.932	0.00968442	2.20732
DDX58	12.1608	3.65372	33.1969	13.0188	1.82563e-09	2.72983
FAS	5.01587	3.24993	13.1395	4.1207	1.76731e-07	2.61958
IFIT2	7.62529	7.09222	44.9752	27.0985	4.53763e-06	5.89816
IFIT1	1.97836	1.72445	38.2982	25.8861	1.31727e-09	19.3585
CCND2	9.35072	2.1448	24.3046	10.3416	3.5319e-13	2.59922
CD69	19.1477	9.53853	53.7907	22.8543	7.5068e-05	2.80925
TRAFD1	13.1497	6.58095	27.566	6.37519	4.68142e-10	2.09632
OASL	6.39433	3.15692	20.3746	9.25765	1.29197e-05	3.18635
FLT1	1.29484	1.18555	6.17677	3.14981	4.35804e-10	4.77029
GZMB	37.9189	12.312	166.843	80.5512	4.13551e-12	4.39999
CES1	8.31319	6.26552	13.6072	9.05827	0.265334	1.63681
CCL1	1.64906	0.941034	15.2576	10.4745	7.29711e-09	9.25228
CCL3	307.391	303.929	1188.32	510.616	5.82467e-12	3.86582
CCL3L3	86.6905	63.1223	404.572	207.971	5.71042e-07	4.66686
CCL4L2	65.4117	58.4672	124.333	78.1498	0.0662789	1.90078
CSF3	6.33269	7.41568	29.126	19.3808	6.98938e-06	4.59931
SERPINB7	3.23755	4.65654	14.7538	5.81258	0	4.55708
MX2	2.84139	0.348805	11.2366	5.47793	6.56127e-73	3.95459
USP18	2.48212	1.86111	24.2559	14.0218	2.83423e-09	9.77224
LIF	0.892491	0.794023	6.61397	3.87829	5.78839e-09	7.41069
FGR	13.414	3.48014	6.23601	2.23642	6.94808e-08	0.464889
S100A6	118.507	44.5958	46.2349	4.92926	7.40545e-49	0.390146
S100A4	25.8444	3.73371	10.1271	2.65708	0	0.39185
PBXIP1	47.0312	6.57412	29.1834	8.61394	1.01763e-09	0.62051
SLAMF8	4.99594	1.65132	1.04116	0.767618	0	0.208401
FCGR2C	2.88028	0.495987	1.40439	0.144974	2.6487e-34	0.48759
QPCT	4.37378	1.83627	1.05387	0.488302	1.09817e-09	0.240952
CCR1	25.493	11.6147	6.42164	1.1975	1.47682e-35	0.251898
GPX1	47.9097	18.6192	16.5545	3.97906	1.8136e-12	0.345536
STAB1	11.3303	6.58234	0.296674	0.212242	0	0.0261841
CD86	8.90142	3.28939	2.1464	0.298048	2.00887e-61	0.24113
BST1	2.47392	1.33287	0.237258	0.0944658	2.41081e-17	0.0959034
PPBP	410.007	93.5649	189.707	70.4147	1.96858e-08	0.462692
SPP1	14.454	3.29124	3.68138	3.76743	0	0.254697
HIST1H4E	45.1282	5.09581	29.3974	4.65271	1.61703e-10	0.651419
LST1	3.4426	0.181507	1.05125	0.518337	0	0.305366
ARHGAP18	8.19899	0.887918	2.59642	0.500242	0	0.316676
FAM20C	2.05919	1.09084	0.294014	0.141702	1.72689e-08	0.142781
EEPD1	2.0777	0.496361	0.249784	0.0899338	0	0.120221
PDK4	2.18449	0.846383	0.129777	0.0978846	0	0.0594084
CLEC5A	29.5765	10.507	7.32293	1.14099	4.43864e-54	0.247593
TMEM176B	7.47746	2.34703	0.57655	0.0956671	0	0.0771051
DOK2	9.61045	1.66263	4.57729	0.922146	3.57492e-14	0.476283
DPYSL2	3.63808	0.929496	1.67788	0.285399	7.02205e-15	0.4612
GLIPR2	13.4887	2.85093	6.30602	1.06134	6.37339e-16	0.467504
FBP1	2.36713	1.19526	0.420128	0.178938	2.29648e-13	0.177484
GSN	3.45897	0.582587	1.03855	0.49461	0	0.300249
NEK6	4.90171	1.66002	1.9686	0.146788	1.81194e-90	0.401615
IER5L	2.8347	0.542187	0.961684	0.514447	0	0.339255
VSIR	12.534	3.72345	4.24257	0.965696	1.96673e-17	0.338486
CALHM2	2.54738	0.382386	1.26175	0.294837	0	0.495314
PELI3	2.24624	0.667201	1.08277	0.238344	1.43017e-07	0.482035
AP001972.5	3.68227	0.40749	1.24821	0.168515	0	0.338978
ARRB1	3.69453	1.2043	1.23606	0.172277	1.16531e-40	0.334564
SORL1	20.0974	4.37453	10.8	1.76209	2.8777e-11	0.537383
UBASH3B	4.21207	0.709539	1.86382	0.123881	7.88114e-101	0.442496
C3AR1	27.4135	12.9163	4.42398	0.583581	6.68009e-119	0.161379
CLEC4A	8.49506	4.34087	0.532066	0.0506339	0	0.0626324
CLEC7A	3.58712	0.153813	0.177349	0.0290787	0	0.0494404
EMP1	8.47265	2.55839	3.59927	1.26849	5.69945e-07	0.42481
LRRK2	3.67543	1.17665	1.48203	0.537251	1.30678e-07	0.403226
LYZ	107.354	31.8334	6.32705	1.66137	0	0.0589365
SPRED1	2.08125	0.959791	0.365264	0.126226	9.98073e-15	0.175502
IGSF6	9.74968	2.92858	1.47737	0.270375	0	0.15153
ORAI3	4.99406	1.4144	2.31979	0.867673	5.72385e-06	0.46451
PYCARD	5.44358	0.936404	2.67062	0.439238	6.73122e-15	0.4906
ITGAM	4.997	1.33842	1.8554	0.911193	1.05196e-10	0.371302
CXCL16	6.17885	1.96783	1.47666	0.50972	6.18683e-12	0.238987
VMO1	4.09688	2.35221	0.242756	0.267041	5.82734e-12	0.0592539
ADAP2	3.26158	1.2342	0.694354	0.246377	5.47458e-11	0.212889
RNF135	2.73623	0.502229	1.19222	0.26407	6.21725e-15	0.435717
EVI2A	43.3575	5.60877	27.1668	3.52214	4.65705e-10	0.626576
CCL2	339.839	92.7695	108.838	77.6504	4.30767e-14	0.320264
SLC16A6	2.88907	0.462716	1.18031	0.317281	0	0.408543
CD300A	12.0228	2.55756	4.99998	0.999866	6.39488e-14	0.415876
AC008763.3	12.8743	4.49217	3.48856	2.91847	1.95399e-14	0.27097
TYROBP	49.2626	19.9761	9.31194	2.60795	5.67851e-20	0.189027
BLVRB	5.84873	2.11588	2.39573	0.214389	1.89912e-63	0.409616
FPR3	5.75259	2.92445	0.0299672	0.0168531	0	0.00520933
ITGB2	32.6619	4.69451	9.89685	0.579974	0	0.303009
SUN2	40.5817	8.41295	24.0001	4.20841	9.03641e-08	0.591403
KIAA0930	5.12396	1.60291	1.74524	0.495582	4.98296e-09	0.340603
CYBB	65.3799	17.1844	8.81092	1.37392	0	0.134765
TSC22D3	30.1658	0.669311	18.8149	4.07299	0	0.623715
PGD	58.6565	42.2832	22.6959	7.50803	1.3787e-05	0.386929
THEMIS2	20.0619	10.1468	9.02011	3.46652	0.00189821	0.449614
PTAFR	20.5071	13.6048	4.62844	2.2677	5.1533e-05	0.2257
MARCKSL1	12.2148	5.95293	5.56442	1.8342	0.000694176	0.455547
S100A10	30.7775	20.4212	8.93919	2.44255	6.87486e-10	0.290446
S100A9	1455.75	1456.21	212.233	113.94	1.16769e-06	0.14579
S100A12	45.4723	40.7241	3.19119	1.38976	8.97988e-24	0.0701789
S100A8	306.046	284.136	24.5082	14.1427	3.42939e-11	0.08008
FCER1G	175.583	152.511	48.8344	18.9055	7.43886e-05	0.278128
QSOX1	8.7531	5.25073	2.13813	0.845821	2.51307e-07	0.244271
GLUL	51.1133	29.4354	9.73264	2.802	2.00569e-17	0.190413
NCF2	71.8637	34.9816	19.3165	2.52448	1.74549e-57	0.268794
RHOU	8.84561	6.10238	2.39184	0.95114	1.20021e-05	0.270399
MXD1	20.9695	18.2233	8.34163	5.02984	0.0316414	0.397799
CAPG	54.776	44.4201	11.7214	6.42193	0.00141379	0.213987
SLC11A1	27.7187	23.9667	2.66747	2.01548	0.00386313	0.0962337
CYP27A1	27.1913	17.3089	3.48243	3.18815	1.1614e-09	0.128071
PID1	24.7954	20.0759	6.04245	4.5534	0.0164217	0.243693
CXCL5	1780.29	1096.88	787.276	519.341	0.0712533	0.442218
HPSE	13.0937	6.99259	5.467	1.15822	2.65849e-09	0.417529
PAPSS1	14.8618	9.56982	6.24061	1.53293	1.47226e-07	0.419909
HEXB	12.9021	7.09948	4.67563	0.958135	3.38658e-14	0.362393
TGFBI	12.3216	9.12422	0.137592	0.0928524	0	0.0111667
CXXC5	6.04732	1.33836	2.95915	1.38918	1.42081e-08	0.489332
CD14	265.62	266.609	24.8962	17.388	0.000535581	0.0937285
CSF1R	14.1878	10.2719	0.456313	0.245045	2.86042e-17	0.0321624
DUSP1	128.385	94.2635	56.2699	24.7215	0.0151594	0.438289
AIF1	17.5236	10.4241	1.34799	0.535619	3.86341e-24	0.0769243
PLA2G7	43.8594	28.3843	11.7845	6.35662	8.54394e-05	0.268688
TNS3	8.97497	7.05802	1.8165	0.759623	8.26329e-07	0.202396
PILRA	27.2429	21.5428	8.3625	4.86968	0.00711917	0.306961
CTSB	103.257	93.5601	15.9091	4.69725	1.04801e-16	0.154073
ADAM9	15.6865	12.4	3.84831	1.34237	8.67449e-10	0.245327
SDC2	35.9531	25.5755	10.5608	6.23931	0.0182771	0.293739
PLIN2	54.7777	38.8651	19.452	13.1764	0.0473121	0.355107
ABCA1	34.3243	34.2674	5.57227	3.87294	0.0158241	0.162342
SLC31A2	16.2273	10.1266	4.85922	1.16124	2.29489e-13	0.299448
TLR4	11.6487	6.9308	2.94921	1.30426	2.52325e-07	0.25318
FAM129B	20.6733	15.0037	5.7171	3.31972	0.00208067	0.276545
PSAP	172.504	93.4211	64.4568	18.5383	9.95691e-09	0.373655
PLAU	13.4729	12.7748	1.51074	0.402446	7.46227e-30	0.112132
CTSD	98.7911	60.3811	22.0919	11.5484	6.27334e-05	0.223623
SPI1	9.44019	6.46274	2.42372	1.36076	0.000480275	0.256745
MS4A7	23.4892	17.0536	3.55514	2.10707	5.59334e-05	0.151352
FTH1	593.97	491.528	223.448	138.317	0.0535405	0.376193
APLP2	29.4264	18.5305	9.23826	3.46511	1.42707e-05	0.313945
TNFRSF1A	8.53016	3.70794	3.14761	0.634662	3.77519e-15	0.368998
CLEC4E	9.63709	6.83573	2.08294	0.79803	2.75331e-11	0.216137
CD63	83.3584	67.2559	37.6493	19.3263	0.040657	0.451656
GNS	25.0597	14.2556	9.72509	2.29493	1.51192e-09	0.388078
ALOX5AP	56.8738	31.6915	15.746	3.23997	1.23205e-20	0.276858
LACC1	16.3569	8.45904	6.68188	2.47704	0.000494715	0.408506
KCTD12	12.7134	8.66215	1.89965	1.26882	2.11341e-06	0.149421
RAB20	12.3104	6.0761	4.03095	1.69075	3.79612e-05	0.327441
NPC2	29.4399	14.8314	10.2753	1.41759	4.8016e-32	0.349025
FOS	92.2607	61.1762	20.2956	5.38574	5.59194e-15	0.219981
DMXL2	17.445	13.4677	3.99846	2.0457	2.73031e-05	0.229204
ANPEP	24.1007	19.9094	7.54066	6.06747	0.0364568	0.312881
ITGAX	13.3375	9.02352	5.47062	3.07084	0.00678695	0.410168
SLC43A2	16.9215	14.1932	3.72011	2.36853	0.00444227	0.219845
ARRB2	12.3034	4.42871	5.2057	1.01046	4.36131e-12	0.423111
CD68	48.9054	36.7607	17.6557	11.3629	0.00952819	0.361018
GRN	29.5535	17.6662	10.6888	4.65234	0.000783249	0.361677
CD300E	28.4556	28.0561	1.3075	1.08866	5.00043e-06	0.0459489
SLC16A3	12.7026	8.56371	5.26433	2.26312	0.00529061	0.41443
SEMA6B	14.0873	10.4115	1.55617	1.20441	0.000133791	0.110466
MCEMP1	28.5758	23.9237	1.7829	0.913507	4.75095e-11	0.0623918
MARCH2	9.94578	6.16063	4.76149	1.55902	0.000504938	0.478745
MYO1F	13.175	5.60847	5.00123	1.34061	1.6157e-10	0.379601
COLGALT1	12.6235	7.15732	4.42381	0.942294	1.65355e-12	0.350441
IFI30	201.57	147.864	38.7943	15.0135	2.13024e-08	0.192461
LRRC25	26.684	26.8737	3.57247	2.6997	0.0059425	0.133881
C5AR1	31.2115	23.7888	7.70487	5.60566	0.00235743	0.24686
FCGRT	13.9709	9.01878	1.74045	0.512455	2.75711e-23	0.124576
FPR1	29.5407	25.9008	6.53847	5.24299	0.00342339	0.221338
FPR2	16.8314	14.3629	3.08727	1.51075	1.05555e-05	0.183423
LAIR1	10.9024	9.54752	2.66396	1.44855	0.00306671	0.244347
FCAR	18.9764	15.0412	6.58935	3.02783	0.00216394	0.347238
SIRPA	11.0322	10.5431	2.44629	1.77122	0.00458778	0.221741
HCK	60.7172	57.4908	15.5846	10.061	0.0250199	0.256676
PROCR	6.45855	3.88408	0.63836	0.294965	9.64026e-19	0.0988394
MAFB	16.3346	11.333	6.78821	4.23655	0.0496308	0.415572
PI3	50.3791	55.5564	7.22128	7.0153	0.00495164	0.143339
MMP9	85.9054	55.8548	2.75096	1.66218	0	0.0320231
CTSZ	48.4667	37.5573	16.2855	7.22206	0.00102294	0.336014
CYTH4	18.095	8.50543	7.2942	1.98825	1.64604e-07	0.403106
LGALS1	137.964	111.505	40.5544	9.46626	7.39705e-13	0.293949
PLP2	33.3942	22.001	15.0096	5.80287	0.00734405	0.449467
IL13RA1	8.948	4.43251	2.75752	1.10902	1.01266e-05	0.308172

## Sheet: C follow up Un vs stimulated
Converters followup Unstimuated Vs Stimulated
	Converter followup Unstimulated		Non converter followup ESAT6 + CFP-10
Name	Average	SD	Average	SD	pA	Ratio
TNFRSF4	3.80366	0.851861	8.17118	4.18483	3.67821e-07	2.14824
MTHFD2	9.49486	2.44799	14.4657	3.47029	0.0012555	1.52353
PGAP1	1.5468	0.756736	2.34803	1.42948	0.356767	1.51799
TNFSF10	10.1768	2.28604	17.4934	8.57834	0.00134818	1.71895
LAMP3	4.80034	0.265043	7.48089	2.68476	3.0954e-35	1.55841
CSF2	24.7797	15.8202	51.1565	29.5454	0.0158671	2.06445
IRF4	6.13939	0.922526	12.5243	6.84261	7.49659e-11	2.03999
IL15RA	1.81377	0.393078	2.73184	0.835431	0.000929753	1.50617
IL2RA	4.74052	1.31804	12.8802	6.2249	1.10265e-07	2.71704
IFIT3	41.138	17.7885	66.686	43.7268	0.291136	1.62103
MMP10	2.71312	1.40701	5.11554	3.60946	0.120293	1.88548
MMP1	14.5805	6.78676	24.9001	9.81885	0.0359012	1.70777
BCL2	4.99792	0.756684	7.95618	2.2636	1.34014e-06	1.5919
IFNG	6.09146	7.41385	109.259	92.9467	0.000796533	17.9364
ISG15	130.61	75.9399	146.275	99.67	0.927682	1.11993
FBXO6	8.92136	2.40469	11.554	5.1432	0.208297	1.29509
IFI6	154.43	85.267	178.481	126.735	0.908783	1.15574
IFI44L	39.8773	25.3667	43.237	34.0906	0.838265	1.08425
IFI44	58.4984	34.9787	61.5893	45.8437	0.831656	1.05284
ADAR	47.2006	4.00658	50.3973	11.858	0.334584	1.06773
IFI16	34.5186	10.5867	35.5682	13.5054	0.96458	1.03041
SLAMF7	40.1106	42.9771	45.6768	39.6545	0.55371	1.13877
TNFSF4	2.06765	0.273331	2.31264	0.631013	0.250306	1.11849
RGS1	56.8512	29.0714	82.1502	59.1672	0.40917	1.445
IL19	1.23048	0.790233	1.96694	1.71143	0.44353	1.59851
CMPK2	25.638	12.0126	31.5221	22.1886	0.935229	1.2295
RSAD2	26.3119	11.5193	36.1663	20.2621	0.274302	1.37452
RASGRP3	2.59594	0.382747	2.87199	0.350556	0.14559	1.10634
EIF2AK2	11.3482	3.74267	12.3937	6.75012	0.975065	1.09213
IFIH1	18.4209	3.01717	20.5911	7.36259	0.458786	1.11781
GLS	16.6549	4.25918	19.2683	3.90208	0.200927	1.15692
SPATS2L	1.85148	0.620243	2.23964	1.05887	0.512245	1.20965
TRANK1	23.6941	6.15972	23.3441	9.09456	0.776165	0.98523
TREX1	10.561	3.22781	9.45995	3.97634	0.425147	0.895743
KBTBD8	4.40383	1.86099	5.08457	2.28368	0.582795	1.15458
CLDND1	18.0206	2.34773	20.3562	4.02051	0.129544	1.12961
CD80	3.71625	2.37353	4.2689	2.68957	0.677323	1.14871
PARP9	22.7428	7.19123	24.8199	11.1636	0.840404	1.09133
DTX3L	18.6163	2.12632	26.1437	9.91073	3.03444e-05	1.40434
PARP14	35.0857	7.15591	39.2777	10.027	0.377215	1.11948
LAP3	20.222	4.84366	29.8605	16.7457	0.0386943	1.47663
PPM1K	9.39157	3.25714	10.3114	4.3518	0.778065	1.09794
HERC6	14.221	5.98225	15.2611	9.2208	0.917922	1.07314
DDX60	38.7092	15.7735	40.4678	21.6056	0.926173	1.04543
DDX60L	14.6006	1.35893	15.0076	1.92227	0.648203	1.02787
HMGCS1	5.38016	0.28734	6.6843	1.9882	3.56639e-10	1.2424
ITGA1	2.87643	0.270317	2.82344	0.465133	0.651782	0.981578
HSPA9	21.5519	0.815872	25.0862	3.68123	3.24867e-11	1.16399
EDN1	10.379	10.2164	8.80495	6.39455	0.97151	0.848339
TNF	15.5869	11.0449	22.3652	9.01186	0.0482888	1.43487
HSP90AB1	97.9199	13.399	124.828	28.9344	0.0048935	1.2748
INHBA	8.95563	7.30169	11.866	10.3712	0.685552	1.32498
CYP51A1	3.73615	0.923275	5.40065	1.462	0.012626	1.44551
SAMD9L	60.5103	26.8292	68.2458	39.1244	0.89397	1.12784
TMEM140	21.4326	4.40644	24.196	4.40733	0.258639	1.12893
PARP12	15.6445	4.53736	17.068	8.03597	0.911155	1.09099
IL7	2.44187	1.039	2.49276	1.00293	0.911744	1.02084
RIPK2	9.36667	5.55065	10.6752	6.30008	0.677573	1.1397
LY6E	45.4217	21.5466	45.5669	29.3209	0.696109	1.0032
PARP10	13.9035	3.77895	14.5413	6.47702	0.955883	1.04587
CD274	23.4407	17.3103	27.2223	15.5014	0.49057	1.16133
DNAJA1	48.1138	1.39844	56.3217	7.9448	4.32007e-19	1.17059
CKS2	9.28567	0.356893	10.656	2.8167	3.22091e-07	1.14757
TDRD7	8.27061	1.167	9.20929	2.15933	0.247498	1.1135
AKAP2	12.3301	3.49624	15.4376	4.19369	0.121029	1.25203
TNFSF15	5.76951	5.07281	8.05632	9.02449	0.75449	1.39636
TRAF1	30.8728	14.0194	32.3724	14.9039	0.850061	1.04857
DDX21	22.2951	1.39796	28.9824	5.19544	6.71068e-12	1.29995
IFIT5	32.5872	13.2885	34.3149	19.4365	0.880455	1.05302
DUSP5	23.989	13.6712	26.447	9.11504	0.418777	1.10246
IFITM1	290.557	130.566	286.275	165.481	0.769053	0.985261
IFITM3	17.0788	4.27745	20.0957	10.3662	0.636926	1.17665
IRF7	51.9984	15.8785	51.2599	23.8654	0.703194	0.985799
TRIM21	32.154	2.37451	36.3647	8.38743	0.0158351	1.13095
TRIM5	6.26189	1.71245	6.58194	2.76116	0.991339	1.05111
TRIM22	76.3686	25.233	83.2202	38.394	0.856129	1.08972
RCN1	1.26463	0.140756	1.67907	0.376993	1.89161e-05	1.32772
HSPA8	184.914	23.407	223.206	66.7389	0.0340326	1.20708
IL23A	9.42606	6.72118	13.5845	13.9651	0.637193	1.44116
STAT2	31.6956	7.8623	38.0066	15.6234	0.397111	1.19911
OAS1	19.9446	9.4833	22.3772	15.5454	0.813122	1.12197
OAS3	20.3072	7.1152	24.744	15.6947	0.901069	1.21849
OAS2	32.814	14.0676	37.7434	23.9066	0.992602	1.15022
P2RX7	6.72837	9.05914	8.84221	11.1646	0.577875	1.31417
EPSTI1	25.3575	5.40521	28.6397	12.774	0.663079	1.12944
PHF11	8.38199	2.28102	9.95645	3.62027	0.367373	1.18784
IRF9	28.3065	2.40202	25.9735	2.1374	0.0657012	0.91758
BATF	35.727	7.40951	36.0043	6.12841	0.911081	1.00776
CKB	1.0107	0.476384	1.53372	0.551939	0.0173773	1.51749
SLC27A2	0.830271	0.129139	1.66039	0.986831	4.40684e-10	1.99981
PML	1.64411	0.266821	1.90623	0.563985	0.193875	1.15943
ISG20	13.7583	4.808	16.258	8.18198	0.677996	1.18168
HAPLN3	22.4147	10.6523	29.5869	14.7038	0.395147	1.31998
ZNF267	22.7534	6.92029	26.9046	7.03078	0.211977	1.18244
XAF1	21.3272	6.45622	23.1064	11.3415	0.929007	1.08342
LGALS9	3.52493	0.897622	3.999	1.75131	0.587809	1.13449
TRAF4	4.32204	0.497772	5.64487	2.14025	0.000691253	1.30607
CCL4	284.924	184.193	298.252	185.94	0.86996	1.04678
DHX58	10.9949	3.35685	10.9466	4.30516	0.863823	0.995612
IFI35	21.5411	7.61424	26.1345	13.7689	0.595793	1.21324
LGALS3BP	11.0755	4.25038	12.2789	6.53628	0.926619	1.10865
RNF213	40.3939	10.0932	43.0727	13.766	0.725707	1.06632
LPIN2	17.8671	3.13832	20.6726	6.17175	0.246972	1.15702
PMAIP1	11.7516	2.77528	13.4109	1.80933	0.0603339	1.14119
ZCCHC2	4.92559	0.822168	5.09146	1.64235	0.970007	1.03368
BST2	55.7385	11.8386	58.4735	20.275	0.899414	1.04907
HELZ2	13.4272	3.47691	13.1976	5.8603	0.631389	0.982902
MX1	43.0635	16.8684	49.3611	29.8852	0.971056	1.14624
APOL6	28.4078	7.48108	39.1094	17.6672	0.113442	1.37671
APOL1	6.63419	0.704362	9.62922	3.84229	5.62612e-07	1.45145
SSTR3	3.3791	1.81949	3.66736	1.96476	0.828439	1.08531
KLHDC7B	2.07764	0.25283	1.9893	0.288628	0.512213	0.957479
SLC38A5	2.68376	1.18045	3.66641	2.48825	0.620701	1.36615
GBP1	62.3746	16.0842	99.2901	29.6985	0.00164013	1.59184
F3	2.86108	2.44887	4.60444	3.83154	0.500354	1.60934
MOV10	7.48739	1.97119	7.96083	2.98163	0.855445	1.06323
PTGS2	137.696	88.611	184.847	148.152	0.65009	1.34243
IL10	6.79451	4.61412	8.6382	4.62877	0.333542	1.27135
IL24	47.8839	26.6562	61.0338	48.3469	0.694175	1.27462
PNPT1	5.40003	2.0968	6.78259	3.29777	0.485974	1.25603
IL36G	45.5229	31.3143	51.5263	44.0358	0.898778	1.13188
CCL20	177.195	98.241	159.163	132.498	0.652696	0.898238
SP110	8.18485	2.1532	8.84114	3.39803	0.79313	1.08018
GPR15	9.93222	3.85748	10.1321	5.29462	0.864333	1.02013
GPR171	35.6736	17.2294	51.061	30.4451	0.402898	1.43134
RTP4	20.0528	7.85856	20.893	11.5669	0.914882	1.0419
PI4K2B	9.06065	1.3799	10.4783	3.10801	0.190512	1.15646
CXCL2	268.261	187.916	307.836	264.647	0.880653	1.14752
CXCL10	6.11981	3.88531	30.1376	29.5794	0.00143843	4.9246
HERC5	18.3796	7.59522	18.7652	12.0276	0.736444	1.02098
SPINK1	7.43105	7.52788	8.27132	8.74158	0.893032	1.11308
LTA	3.08494	0.715392	11.6421	10.967	1.31764e-14	3.77386
ETV7	2.62197	0.61413	4.96308	2.27848	1.11223e-05	1.89288
CMTR1	15.158	3.53157	15.4659	5.0063	0.991992	1.02031
IL6	132.179	79.6493	148.416	104.897	0.884479	1.12284
NT5C3A	17.2541	6.92371	19.025	8.87886	0.812399	1.10264
SAMD9	54.9352	21.3377	51.9528	26.7061	0.676208	0.94571
TFPI2	62.1488	54.0084	75.0581	80.084	0.87837	1.20772
GNG11	14.2483	9.47146	13.1484	10.891	0.763854	0.922805
LRRN3	18.0354	11.7872	18.4059	11.0999	0.951652	1.02054
DDX58	27.7825	11.6062	31.1287	16.8978	0.86365	1.12044
FAS	7.90603	2.47885	10.3359	4.5625	0.239166	1.30734
IFIT2	31.3974	11.0873	36.5141	19.9344	0.808812	1.16297
IFIT1	30.991	19.4443	32.0378	24.4899	0.670347	1.03378
CCND2	10.7328	1.809	22.1275	10.4541	4.69161e-10	2.06167
CD69	32.0927	14.5315	42.4064	29.2576	0.554095	1.32137
TRAFD1	20.3367	2.51339	24.8949	7.52013	0.0188394	1.22414
OASL	17.2162	8.39165	18.43	11.8825	0.782747	1.0705
FLT1	3.82125	2.49465	4.14298	3.50526	0.995555	1.08419
GZMB	30.3839	17.1584	99.2623	81.0789	0.0418552	3.26693
CES1	8.28815	5.59653	8.47372	5.44501	0.897483	1.02239
CCL1	16.2991	14.497	17.459	14.6002	0.860239	1.07117
CCL3	1298.19	980.347	1345.72	1187.6	0.945214	1.03662
CCL3L3	403.907	289.455	418.893	377.34	0.870289	1.0371
CCL4L2	119.193	87.0222	118.692	96.2837	0.91574	0.995796
CSF3	13.3841	5.63723	14.454	8.75432	0.99981	1.07994
SERPINB7	14.7076	5.99193	16.6485	8.15193	0.720235	1.13196
MX2	8.96811	3.69137	9.8536	5.78923	0.956015	1.09874
USP18	17.9705	11.4268	22.8431	16.4807	0.918933	1.27115
LIF	6.76755	6.6624	9.40083	7.98351	0.391689	1.3891
FGR	17.3822	18.2777	16.7408	18.9084	0.862065	0.963097
S100A6	68.9603	20.0615	63.2621	14.2156	0.564521	0.91737
S100A4	21.8431	5.54822	17.5273	4.28898	0.136218	0.802418
PBXIP1	38.5037	7.02331	30.5808	10.235	0.0229942	0.79423
SLAMF8	2.97098	3.58689	3.11352	3.48689	0.955806	1.04798
FCGR2C	1.87285	0.235638	1.61357	0.666731	0.00768108	0.861555
QPCT	5.50976	6.36981	4.16808	5.17912	0.541986	0.756491
CCR1	9.67617	9.68589	10.8302	8.10721	0.565125	1.11927
GPX1	31.1597	14.8694	25.0715	14.7681	0.370326	0.804613
STAB1	2.43911	3.19002	2.09361	3.08295	0.596636	0.85835
CD86	2.65955	0.709512	2.91843	0.306642	0.0666061	1.09734
BST1	0.620428	0.626222	0.449775	0.402322	0.673899	0.724943
PPBP	220.598	97.0483	191.78	135.858	0.342289	0.869364
SPP1	4.99628	7.87194	5.89569	9.51598	0.977827	1.18002
HIST1H4E	50.6002	7.42981	39.7763	7.1347	0.00525037	0.786089
LST1	3.36086	2.94968	2.82465	2.13299	0.784824	0.840454
ARHGAP18	3.9945	2.14064	3.67887	2.50369	0.70813	0.920985
FAM20C	1.13096	1.12156	0.89703	1.06987	0.667155	0.793159
EEPD1	1.4012	1.47337	1.08956	1.25958	0.661443	0.77759
PDK4	0.772683	0.850862	0.692899	0.950065	0.544262	0.896745
CLEC5A	30.2603	28.6015	25.5823	31.8345	0.568284	0.845405
TMEM176B	1.57318	1.45118	1.46131	1.55525	0.733161	0.92889
DOK2	5.96943	1.53148	5.08535	0.784939	0.122069	0.851899
DPYSL2	1.96268	0.477811	1.83207	0.252587	0.503643	0.933452
GLIPR2	5.72522	1.58212	5.86203	0.948573	0.653951	1.0239
FBP1	0.570787	0.332287	0.375002	0.119244	0.0789397	0.656991
GSN	1.67419	1.03503	1.39255	0.922926	0.570335	0.831778
NEK6	2.38709	1.14775	2.40332	1.28651	0.976484	1.0068
IER5L	1.74512	0.422705	1.02025	0.223973	9.06791e-05	0.58463
VSIR	6.56067	2.3365	5.38791	1.95123	0.301745	0.821245
CALHM2	1.93326	0.606313	1.45245	0.447863	0.0905644	0.751297
PELI3	1.57653	0.0863001	1.30079	0.152188	1.12e-09	0.825095
AP001972.5	2.18843	0.849313	1.76847	0.587899	0.263473	0.808098
ARRB1	2.44775	0.998774	1.93842	0.805169	0.305457	0.791917
SORL1	14.0293	3.20571	11.8186	3.00393	0.168854	0.842418
UBASH3B	2.01087	0.154898	1.85637	0.230578	0.0660725	0.923171
C3AR1	24.682	20.4067	20.2392	19.0508	0.534747	0.819999
CLEC4A	7.71593	10.6449	5.68056	8.31303	0.525319	0.736211
CLEC7A	1.55109	1.93204	1.29521	1.7589	0.627817	0.835029
EMP1	4.03577	4.01266	4.22157	4.37558	0.99228	1.04604
LRRK2	2.75091	1.52916	2.4521	1.30153	0.706527	0.891376
LYZ	9.83372	8.4216	8.17502	6.77511	0.691095	0.831325
SPRED1	0.738383	0.865226	0.687256	0.755956	0.970362	0.930758
IGSF6	7.57182	8.85829	7.35735	9.16277	0.891286	0.971675
ORAI3	3.20044	0.717498	2.91394	0.81541	0.438111	0.91048
PYCARD	3.88107	0.484423	3.62904	0.156933	0.0120169	0.935062
ITGAM	5.14238	5.42184	4.06616	4.24618	0.728488	0.790716
CXCL16	3.4997	3.17148	3.1048	3.39182	0.76874	0.887163
VMO1	0.797172	0.527427	0.494589	0.301274	0.409465	0.62043
ADAP2	1.42312	1.25255	1.17705	0.979996	0.896104	0.827091
RNF135	1.56573	0.590914	1.42648	0.341037	0.670694	0.911062
EVI2A	48.9538	3.24321	40.0463	9.59619	1.90401e-08	0.818042
CCL2	213.965	139.793	230.904	177.532	0.968993	1.07917
SLC16A6	3.28863	3.23446	3.2767	4.34594	0.750131	0.996371
CD300A	11.3386	8.00433	9.60333	6.13927	0.684918	0.84696
AC008763.3	6.47331	3.70154	5.49438	4.97234	6.66134e-16	0.848775
TYROBP	31.3287	21.6925	26.8427	25.2108	0.45548	0.856807
BLVRB	3.67065	1.62014	3.40268	1.36159	0.808625	0.926995
FPR3	0.264456	0.197543	0.188984	0.21133	0.142786	0.714614
ITGB2	25.0901	17.4689	20.0075	14.276	0.545973	0.797426
SUN2	30.7409	7.02752	25.3466	5.36936	0.10254	0.824524
KIAA0930	2.85809	1.6318	2.43106	1.21539	0.644098	0.850589
CYBB	16.2643	12.0381	16.2385	12.1446	0.987799	0.998414
TSC22D3	26.3012	3.94795	20.5833	1.87162	8.36209e-06	0.782598
PGD	34.9061	27.3189	31.2895	23.5832	0.833978	0.89639
THEMIS2	11.2198	4.13648	9.65626	3.15301	0.490633	0.860642
PTAFR	14.1697	17.2785	12.789	14.2434	0.996057	0.902564
MARCKSL1	8.67842	3.85986	7.68995	3.14367	0.628065	0.8861
S100A10	14.6856	5.90363	13.3706	5.95364	0.708348	0.910452
S100A9	793.04	570.732	640.651	555.766	0.56181	0.807842
S100A12	28.3205	8.82444	18.8406	9.60863	0.00833501	0.665262
S100A8	141.41	82.279	108.065	76.1143	0.33263	0.764198
FCER1G	97.7345	66.5827	89.6566	81.4988	0.625975	0.917348
QSOX1	5.44599	3.62086	4.20218	3.31931	0.440488	0.771609
GLUL	13.5053	7.84584	12.1759	6.93159	0.792975	0.901569
NCF2	46.0478	46.4707	38.3671	42.9917	0.631097	0.833204
RHOU	6.72537	6.2921	5.40136	4.81224	0.69815	0.803131
MXD1	11.5841	11.3791	12.2402	12.0176	0.913965	1.05664
CAPG	19.8407	12.4008	17.2885	12.5634	0.724612	0.871367
SLC11A1	11.5551	12.3193	8.82545	11.6649	0.618225	0.763771
CYP27A1	21.6527	29.6485	17.3267	26.8787	0.397614	0.80021
PID1	17.2072	16.1017	14.4676	17.0399	0.666171	0.84079
CXCL5	1698.34	1494.32	1645.98	1834.58	0.830056	0.96917
HPSE	8.10045	5.2639	7.14321	5.19137	0.677774	0.881829
PAPSS1	8.02264	4.14542	8.09215	4.32778	0.99349	1.00866
HEXB	4.84124	1.69706	4.74835	2.09301	0.834955	0.980813
TGFBI	0.582595	0.751724	0.437624	0.611578	0.635234	0.751162
CXXC5	4.20115	1.76061	3.47373	1.33506	0.487357	0.826853
CD14	153.52	128.215	110.634	120.064	0.50378	0.720649
CSF1R	3.1434	3.18437	2.2925	2.98977	0.552275	0.729304
DUSP1	77.3564	43.4259	67.1581	40.8849	0.737759	0.868165
AIF1	6.18798	6.00604	5.17324	5.36516	0.698283	0.836015
PLA2G7	9.23158	8.84917	10.1322	9.99652	0.876565	1.09756
TNS3	3.68782	3.48175	3.08411	3.10234	0.806511	0.836296
PILRA	21.1552	18.8499	17.1747	17.2108	0.683388	0.811844
CTSB	17.7721	11.0254	16.9167	9.83407	0.949402	0.951872
ADAM9	5.80723	4.83305	5.41505	5.26156	0.768479	0.932468
SDC2	19.3295	16.6348	16.567	16.7089	0.865865	0.857083
PLIN2	33.7579	28.5252	30.9905	35.0898	0.637657	0.918023
ABCA1	12.5462	12.7596	11.4437	13.7193	0.736804	0.912128
SLC31A2	6.01235	4.30561	6.82379	4.26298	0.683531	1.13496
TLR4	6.18113	7.1864	5.71263	5.71275	0.95931	0.924205
FAM129B	11.2506	9.57496	9.70315	8.65824	0.772044	0.862459
PSAP	116.012	67.431	104.387	67.84	0.699911	0.899802
PLAU	7.93176	6.79316	7.81235	8.20182	0.865763	0.984946
CTSD	37.6368	25.0509	32.1423	26.0201	0.53369	0.854012
SPI1	8.3593	8.14607	7.30374	8.20095	0.653047	0.873726
MS4A7	11.0663	9.77406	9.62817	10.7664	0.787441	0.870046
FTH1	451.468	381.93	445.881	461.576	0.788754	0.987625
APLP2	13.2236	8.87222	11.8685	8.97342	0.762097	0.89752
TNFRSF1A	5.66429	1.76988	4.80388	1.90178	0.280553	0.8481
CLEC4E	14.8447	17.0313	14.3269	18.5477	0.729188	0.965119
CD63	45.9926	34.9952	46.1628	39.9102	0.916219	1.0037
GNS	13.4801	9.9928	13.4278	9.28165	0.954304	0.99612
ALOX5AP	33.1512	21.229	28.2632	18.0655	0.691791	0.852554
LACC1	13.0256	8.72814	11.9136	10.5539	0.66885	0.914629
KCTD12	2.50244	1.62161	2.89677	1.4643	0.612351	1.15758
RAB20	5.06084	5.00912	6.35145	6.00255	0.658861	1.25502
NPC2	12.3106	5.75613	12.0905	5.96627	0.922927	0.98212
FOS	22.8116	14.0515	19.1213	13.8875	0.674078	0.838226
DMXL2	9.72341	7.67168	9.0984	9.99041	0.582058	0.935721
ANPEP	17.7906	17.761	17.1756	20.5507	0.736075	0.965428
ITGAX	9.86698	10.1183	9.89168	12.3443	0.711006	1.0025
SLC43A2	8.15654	7.20396	6.65904	6.43805	0.752574	0.816405
ARRB2	8.73356	4.45965	8.15604	4.07415	0.807339	0.933874
CD68	26.8379	25.3225	26.4032	25.5493	0.986314	0.983803
GRN	15.8585	11.5912	14.4112	10.0482	0.822889	0.908738
CD300E	2.32808	1.64738	2.01193	1.4175	0.891301	0.864203
SLC16A3	9.28975	5.84772	7.63515	5.26108	0.641667	0.82189
SEMA6B	3.6537	4.12787	2.82549	3.72235	0.699718	0.773324
MCEMP1	9.48483	11.0971	7.69269	10.2723	0.606193	0.811051
MARCH2	5.21229	0.727175	4.96039	1.01142	0.49249	0.951671
MYO1F	8.91949	4.06986	7.86662	4.13989	0.55223	0.881959
COLGALT1	5.62626	1.45948	5.47703	1.61366	0.826465	0.973477
IFI30	91.0657	74.487	82.4709	69.3234	0.831896	0.90562
LRRC25	14.7634	15.2018	10.7843	11.9515	0.617904	0.730475
C5AR1	20.4297	21.6728	16.7616	20.2498	0.814441	0.820451
FCGRT	5.46252	4.8114	4.27248	4.79076	0.513276	0.782146
FPR1	37.9633	39.7969	28.897	38.1904	0.356484	0.761183
FPR2	19.3502	18.3543	14.9543	16.1683	0.564715	0.772824
LAIR1	3.79348	2.62678	3.55335	2.53884	0.910938	0.9367
FCAR	16.6385	17.9951	15.6085	19.944	0.804908	0.9381
SIRPA	7.55965	8.74191	7.31916	9.3334	0.814921	0.968188
HCK	43.4098	37.8812	35.951	33.9732	0.733295	0.828175
PROCR	1.93926	1.6483	1.74725	1.55432	0.923155	0.900989
MAFB	14.1103	12.183	12.476	12.2845	0.768601	0.884171
PI3	638.66	866.327	564.156	844.783	0.599104	0.883343
MMP9	22.9685	19.8763	14.2436	19.0861	0.0993877	0.620136
CTSZ	26.9564	21.2124	25.0354	18.1914	0.930405	0.928736
CYTH4	11.3512	3.74284	9.2905	3.67867	0.231056	0.818459
LGALS1	111.081	61.9037	92.9038	68.3906	0.529343	0.836358
PLP2	26.1763	14.4567	23.0799	12.246	0.75391	0.881708
IL13RA1	4.35281	3.64198	4.23139	3.60313	0.976609	0.972105
