# Supplementary material for: Metabolites enhance innate resistance to human Mycobacterium tuberculosis infection
Source: JCI Insight. 2022 Nov 22;7(22):e152357. doi: 10.1172/jci.insight.152357 (PMC9746823; doi:10.1172/jci.insight.152357)
Supplement: Supplemental data set 2 [file jciinsight-7-152357-s022.xlsx]

## Sheet: Converters
		IFN-g level below the cut off of LTBI+
		IFN-g level above the cut off level of LTBI+
	BASELINE		Follow-up 1		Follow-up 2		Follow-up 3		Follow-up 4		Follow-up 5		Follow-up 6
Sample ID	Unstimualted	CFP-10 + ESAT-6	Unstimualted	CFP-10 + ESAT-6	Unstimualted	CFP-10 + ESAT-6	Unstimualted	CFP-10 + ESAT-6	Unstimualted	CFP-10 + ESAT-6	Unstimualted	CFP-10 + ESAT-6	Unstimualted	CFP-10 + ESAT-6
1	35.1	83.57	20.284	2938.5	0.336	5095.93	0.336	5095.93	20.586	533.972	2.996	1433.85	19.432	1294.92
2	31.556	189.192	28.988	2470.35	4.736	956.662	8.19	667.8	8.19	667.8	8.19	667.8	41.292	1003.74
3	12.114	213.002	39.164	914.412	24.746	1136.93	24.746	1136.93	24.746	1136.93	24.746	1136.93	29	1207.12
4	29.45	71.786	49.086	930.256	12.398	1082.23	3.702	1461.98	19.432	1004.7	48.254	1225.95	8.148	589.74
5	37.142	2.762	23	718.992	23	718.992	7.432	1434.76	0	1352.04	0	1352.04	9.242	1237.52
6	40.862	356.298	12.99	1096.82	40.168	598.056	9.712	553.718	1.606	2055.83	1.606	2055.83	9.22636	729.077
7	28.058	102.032	11.588	11462.6	0	7119.46	0.83	1075.13	39.71	1725.87	39.71	1725.87	14.8362	1673.63
8	7.836	51.928	7.836	51.928	0.062	2850.93	7.432	1041.48	7.432	1041.48	47.266	947.71	58.67	835.721
9	11.76	333.698	11.76	333.698	97.914	637.494	97.914	637.494	97.914	637.494	97.914	637.494	80.2874	1275.49
10	8.104	17.388	14.258	12028.5	13.944	633.43	13.944	633.43	13.944	633.43	3.336	507.092	34.5602	1126.79
11	33.476	117.408	0.732	1034.12	1.012	1744.8	1.6	1642.48	2.87	1148.97	2.87	1148.97	25.4998	2313.61
12	17.9	124.768	17.9	124.768	5.182	637.494	5.182	637.494	36.11	1313.99	42.464	1637.83	75.0078	1223.81
13	13.224	18.104	13.224	18.104	3.702	678.194	3.702	678.194	3.702	678.194	31.106	1704.74	2.12641	1848.13
14	0	236.688	98.456	3213.59	98.456	3213.59	98.456	3213.59	65.896	1185.24	65.896	1185.24	95.0921	1082.23
15	2.484	41.716	57.212	1616.36	4.07	949.524	4.07	949.524	4.07	949.524	4.07	949.524	31.6059	1395.37
16	0	187.602	78.456	5039.45	4.81	1226.36	4.81	1226.36	4.81	1226.36	4.81	1226.36	19	1094.04
17	18.152	33.282	306.944	235.59	69.61	308.432	0	1037.61	48.254	733.522	60.814	1741.7	24.1498	1882.62
18	1.034	14.258	31.024	314.186	13.558	11.628	0	125.152	50.222	81.67	20.52	1252.89	5.86443	2332.13
19	29.024	322.482	18.8245	102.989	4.2	117.951	29.172	1296.29	29.172	1296.29	29.172	1296.29	13.5292	1228.28
20	19.744	382.46	17.8021	264.897	0.9	3	0.987	1457.42	0.987	1457.42	0.987	1457.42	11.7975	573.11
21	10.094	95.402	58.4	134.532	86.302	2273.98	102.82	1952.63	102.82	1952.63	102.82	1952.63	22.8042	935.94
22	5.928	268.62	8.046	679.722	32.14	2093.33	32.14	2093.33	0	1676.29	5.182	963.756	3.808	1368.8
23	28.51	73.748	77.222	878.946	77.222	878.946	5.182	1454.05	17.246	1458.76	3.336	707.196	35.5112	868.28
24	0	45.018	17.1328	17.8	17.1328	17.8	14.332	1242.13	49.238	2161.67	2.246	1183.26	29.1177	1183.26
25	17.056	57.67	13.4506	13.841	137.088	2344.25	137.088	2344.25	45	1761.47	5.182	697.924	7.336	2152.02
26	12.012	20.586	58.974	1879.57	122.49	1785.82	22.68	603.01	22.68	603.01	23.742	660.094	30.068	982.22
27	0	8.57	38.27	1197.02	38.27	1197.02	71.37	1308.97	71.37	1308.97	0.83	520.974	6.27913	1308.97
28	3.702	153.754	1.606	181.478	73.81	636.33	90.908	1304.54	90.908	1304.54	90.908	1304.54	2.588	650.437
29	5.554	266.44	26.93	1464.14	20.52	826.798	94.572	681.188	0	3957.6	0	3957.6	14.6975	1804.85
30	0.83	15.498	19.824	861.128	25.874	910.548	25.874	910.548	0	908.01	0	908.01	0	976.477
31	0.532	1.888	0	10.42	0.8	100.43	12.3266	27.6476	4.978	903.22	12.65	1018.72	22.3566	614.058
32	4.81	7.81	97.312	213.47	0.8	100.43	39.546	1586.62	39.546	1586.62	39.546	1586.62	15.2738	1586.62
33	15.498	51.94	97.546	1688.86	80.942	1442.61	80.942	1442.61	27.78	935.454	27.78	935.454	9.242	1047.69
34	1.888	2.97	38.27	133.098	92.09	486.55	92.09	486.55	9.712	874.382	9.712	874.382	4.178	503.312
35	0.488	28.11	69.48	1795.68	69.48	1795.68	69.48	1795.68	69.48	1795.68	21.766	947.688	40.1186	794.136
36	4.822	10.95	0	46.276	90.8	528.2	90.8	528.2	10.86	616.282	10.86	616.282	14.8362	649.774
37	2.222	79.752	33.17	1505.09	33.17	1505.09	33.17	1505.09	95.402	1510.43	95.402	1510.43	14.2256	1523.25
38	1.732	37.09	48.254	1762.79	48.254	1762.79	48.254	1762.79	10.476	1133.76	52.35	642.916	50.626	1290.15
39	12.236	106.264	51.202	594.09	51.202	594.09	51.202	594.09	0	1207.82	8.95	609.066	24.138	616.362
40	17.596	321.488	47.096	294.522	47.096	294.522	47.096	294.522	47.096	1039.72	27.802	531.73	12.3909	985.943
41	54.848	138.1	54.848	138.1	9.242	761.264	9.242	761.264	9.242	761.264	0.83	1323.89	15.4955	796.097
42	14.656	65.594	44.356	437.74	44.356	437.74	10.98	625.246	10.98	625.246	5.554	828.232	7.21578	1924.88
43	59.472	318.734	45.112	1361.71	0.732	988.636	0.732	988.636	0.732	988.636	3.336	472.682	10.502	979.776
44	97.172	372.412	87.792	2040.32	23.33	3876	23.33	3876	23.33	3876	10.86	497.698	84.7261	769.894
45	21.228	206.796	99.272	3215.76	1.224	10955.2	1.224	10955.2	1.224	10955.2	5.928	651.954	13.0945	10955.2
46	3.832	82.778	81.676	3146.99	81.676	3146.99	81.676	3146.99	81.676	3146.99	81.676	3146.99	81.676	2501.5
47	20.558	91.542	4.216	57.608	15.52	97.046	25.724	68.784	77.894	1678.56	77.894	1678.56	28.432	896.712
48	31.556	64.058	31.556	64.058	2.438	1559.57	2.438	1559.57	2.438	1559.57	47.266	793.746	3.808	1043.2
49	45.458	134.26	23.826	2415.47	23.826	2415.47	4.44	992.474	1.606	2185.47	6.87	539.164	1.352	788.704
50	5.594	65.594	19.52	489.12	0.336	357.356	10.476	380.248	1.606	929.026	6.87	1018.56	74.524	1993.6
51	78.948	300.15	15.52	6422.66	15.52	6422.66	15.52	6422.66	15.52	6422.66	15.52	6422.66	82.598	894.594
52	61.76	154.59	0.062	7796.89	0	2928.49	6.304	1096.82	90.908	8226.77	0	1290.15	0	1655.75
53	7.968	39.41	1.794	39.14	0.062	14.258	3.702	248.584	10.98	650.34	10.98	1923.97	10.98	1698.12
54	8.434	74.908	5.612	3014.64	5.612	3014.64	28.11	1323.89	28.11	1323.89	28.11	1323.89	43.8266	1392.18
55	5.506	25.986	1.794	3449.82	1.794	3449.82	4.44	704.476	4.44	704.476	4.44	704.476	4.44	3109.32
56	7.366	45.986	2.438	5928.93	2.438	5928.93	5.182	805.878	5.182	805.878	5.182	805.878	5.182	825.594
57	1.256	10.256	5.612	2400.91	5.612	2400.91	5.612	2400.91	39.54	1203.21	39.54	1203.21	10.632	623.47
58	8.434	10.256	0.98	9586.69	0.98	9586.69	0.98	9586.69	0.98	9586.69	0.98	9586.69	0.98	9586.69
59	61.76	130.906	4.736	260.63	10.65	3245.83	10.65	3245.83	10.65	3245.83	10.65	3245.83	2.12641	3245.83
60	8.68	50.452	4.736	400.98	4.736	400.98	0	1266.94	2.996	1432.94	2.996	1432.94	10.104	970.8
61	3.476	33.476	4.736	323.65	4.736	323.65	0	888.908	65.682	1090.82	65.682	1090.82	65.682	585.013
62	0	76.23	6.54	62.036	6.678	25.724	8.57	871.636	8.57	871.636	17.1285	924.21	18.622	871.636
63	38.404	196.052	46.856	873.188	17.056	469.112	17.056	469.112	94.152	1785.16	94.152	1785.16	14.332	1242.13
64	0	302.32	0	302.32	4.44	964.628	4.44	964.628	4.44	1704.74	4.44	1704.74	10.094	740.926
65	7.512	376.396	9.596	349.836	192.326	529.488	192.326	529.488	0	1444.84	0	1444.84	58.492	675.93
66	0	5.612	1.794	685.766	5.554	820.474	5.554	820.474	0	654.02	0	654.02	2.97	1134.23
67	38.404	199.128	34.514	794.028	1.888	493.228	0	1985.15	26.93	1393.35	26.93	1393.35	20.91	3807.86
68	1.794	6.54	2.246	564.052	0	3368.54	0	2209.88	0	1402.77	0	1402.77	4.588	1579.62
69	1.178	250.758	9.33	517.39	11.148	819.562	11.148	819.562	11.148	819.562	11.148	819.562	5.182	963.756
70	1.532	3.152	3.336	977.076	3.336	977.076	5.588	913.874	5.588	913.874	18.622	499.442	3.336	707.196
71	30.906	354.184	10.2417	51.6788	2.192	788.838	105.476	2357.64	105.476	2357.64	14.332	1242.13	2.246	1183.26
72	17.056	295.722	45.188	3109.32	45.188	3109.32	45.188	3109.32	45.188	3109.32	10.094	740.926	13.0945	1571.14
73	18.622	133.758	50.546	1621.63	50.546	1621.63	50.546	1621.63	50.546	1621.63	58.492	675.93	5.182	697.924
74	0	3.702	61.858	1765.42	61.858	1765.42	10.476	1133.76	10.476	1133.76	2.97	1134.23	23.742	660.094
75	0	2.608	1.09	19.432	2.26	532.762	0	1207.82	0	1207.82	0	1207.82	0.83	1207.82
76	3.702	129.096	41.814	478.936	41.814	478.936	14.332	1242.13	27.78	935.454	27.78	935.454	21.212	1400.92
77	2.246	12.012	0.368	6.466	6.074	65.682	10.094	740.926	9.712	874.382	9.712	874.382	6.548	589.678
78	0.488	3.702	45.188	189.694	1.876	6.942	58.492	675.93	58.492	675.93	58.492	675.93	0.46	1480.84
79	24.534	397.074	30.916	1820.63	12.76	1059.25	12.76	1059.25	10.86	616.282	10.86	616.282	0	2292.6
80	53.576	82.882	56.964	1152.22	56.964	1152.22	2.97	1134.23	95.402	1510.43	0	1876.21	21.8204	1291.01
81	0	264	0	264	0.26026	6587.43	0.26026	6587.43	0.26026	6587.43	0.26026	6587.43	26.6795	1200.72
82	5.37	4.978	34.3843	887.684	34.3843	887.684	34.3843	887.684	34.3843	887.684	34.3843	887.684	63.75	1505.09
83	15.688	10.502	19.8698	1123.61	19.8698	1123.61	84.008	3187.41	84.008	3187.41	84.008	3187.41	12.65	1519.16
84	4.198	8.52	4.198	8.52	8.80165	17.4703	8.80165	17.4703	0.39611	7322.55	22.0006	1392.87	412.856	1400.11
85	24.5831	33.3047	3.09	54.97	3.09	54.97	13.4506	1317.68	13.4506	1317.68	13.4506	1317.68	35.264	616.362
86	18.8245	102.989	1.97626	5871.35	17.1328	1384.1	17.1328	1384.1	17.1328	1384.1	17.1328	1384.1	16.168	1893.95
87	21.6388	214.06	21.6388	214.06	4.16845	17.8	17.9708	1087.28	17.9708	1087.28	17.9708	1087.28	38.136	1101.9
88	17.0299	306.918	7.6	699.89	7.6	699.89	7.6	699.89	7.6	699.89	7.6	699.89	5.182	546.984
89	7.11425	7.11425	7.11425	7.11425	13.4506	742.838	55.6756	1505.42	55.6756	1505.42	55.6756	1505.42	15.108	609.516
90	1.5	9.44372	188.989	830.418	188.989	830.418	188.989	830.418	188.989	830.418	10.42	1407.54	31.306	726.71
91	10.2417	27.6476	22.3638	252.877	19.06	637.51	7.9079	904.326	16.159	2570.24	16.159	2570.24	4.81	665.974
92	6.81538	4.7905	21.1011	24.2085	28.232	851.59	28.232	851.59	134.953	2113.82	134.953	2113.82	10.42	765.38
93	4.2	117.951	27.2615	29.8298	91.102	1059.25	18.738	572.508	18.738	572.508	20.52	589.624	51.128	1681.58
94	4.7905	6.11611	34.1	1014.93	5.86443	517.516	5.86443	911.02	5.86443	911.02	51.128	2177.76	51.128	1214.89
95	0.9	3	3.00872	33.941	1.09252	811.32	5.44115	1059.25	5.44115	1059.25	87.268	1474.9	17.584	582.716
96	0.71786	2.22079	5.11225	5.44115	9.83983	499.4	4.16845	800.332	4.83054	671.728	71.37	1408.89	39.256	2095.99

## Sheet: Non Converters
	BASELINE		Follow-up 1		Follow-up 2		Follow-up 3		Follow-up 4		Follow-up 5		Follow-up 6
Sample ID	Unstimualted	CFP-10 + ESAT-6	Unstimualted	CFP-10 + ESAT-6	Unstimualted	CFP-10 + ESAT-6	Unstimualted	CFP-10 + ESAT-6	Unstimualted	CFP-10 + ESAT-6	Unstimualted	CFP-10 + ESAT-6	Unstimualted	CFP-10 + ESAT-6
1	35.1	83.57	1	12.2422	12.8414	1	7.125	21.169	1	9.968	59.787	1		3.23895
2	31.556	189.192	2	12.3909	15.9802	2	1.339	65.313	2	21.681	105.473	2	4.12984	13.9897
3	12.114	213.002	3	10.0815	11.6531	3	15.062	39.303	3	1.513	20.725	3	19.2	40
4	15.332	81.986	4	14.3829	15.0264	4	0.867	14.656	4	14.356	102.33	4	11.7017	21.2627
5	70.502	163.16	5	13.9139	17.1328	5	2.038	15.963	5	84.51	434.13	5	2.01487	401.954
6	16.534	371.462	6	20.9238	21.3	6	2.713	9.215	6	2.566	211.11	6	3.02588	13.3719
7	44.514	198.85	7	12.2422	21.2798	7	0.982	5.447	7	2.372	11.926	7	2.40669	91.5844
8	90.74	216.558	8	27.067	61.2054	8	0.077	5.447	8	0.867	12.464	8	7.5	10.2788
9	29.45	71.786	9	19.5152	22.3638	9	1.462	8.2	9	2.576	32.144	9	5.23637	7.21578
10	37.142	2.762	10	22.5454	23.8352	10	3.205	25.638	10	2.507	7.453	10	19.6639	26.189
11	19.226	51.928	11	38.2053	38.4227	11	4.84	15.402	11	0.437	19.99	11	17.7	26.189
12	20.558	359.136	12	24.5831	33.3047	12	3.06	12.81	12	0.2	71.25	12	14.27	27.0284
13	74.126	203.26	13	30.2	42.195	13	5.682	28.2	13	0.338	30.62	13	9.581	26.189
14	40.862	356.298	14	45.3882	45.6	14	1.1	6.718	14	0.387	49.06	14	11.644	19.22
15	28.058	102.032	15	38.8603	38.8227	15	3.641	21.197	15	1.462	31.33	15	3.206	2.588
16	7.836	51.928	16	26.874	38.2053	16	3.52	15.062	16	0.077	23.04	16	0.322	48.076
17	7.244	99.598	17	36.475	53.9539	17	8.96	15.121	17	27.536	83.344	17	1.998	1.008
18	7.244	20.12	18	32.6812	32.9694	18	2.576	8.2	18	2.17	8.2	18	2.29	3.102
19	28.754	88.342	19	24.9606	33.931	19	0.338	3.855	19	12.554	150.28	19	0.534	13.85
20	19.226	73.344	20	25.9116	26.2085	20	0.488	10.99	20	1.651	69.778	20	1.092	1.352
21	4.126	57.954	21	22.0006	22.3638	21	1.099	31.192	21	0.755	65.57	21	2.894	3.312
22	7.462	20.558	22	26.2948	26.874	22	4.151	28.78	22	4.3	82.03	22	0.842	39.798
23	3.65	102.032	23	25.3396	26.2085	23	0.338	43.599	23	4.936	66.129	23	1.178	12.188
24	50.434	155.444	24	27.067	27.6519	24	2.644	10.076	24	9.681	144.748	24	5.198	9.126
25	12.748	21.228	25	23.6508	24.9606	25	0.338	15.18	25	7.664	15.436	25	1.092	412.368
26	4.54	315.938	26	22.7284	23.8352	26	3.569	43.4	26	49.398	210.362	26	1.998	5.43
27	11.76	333.698	27	23.6508	24.0006	27	4.375	302.464	27	15.623	63.564	27	4.968	3.74
28	11.104	63.008	28	24.9606	25.3958	28	2.782	45.25	28	2.17	57.861	28	1.178	415.934
29	4.382	188.316	29	28.0437	28.6343	29	6.396	49.367	29	0.011	68.8	29		30.37
30	7.136	193.574	30	24.4865	25.72	30	1.04	7.95	30	0.488	109.56	30		3.312
31	9.644	43.78	31	23.4865	26.6508	31	7.124	32.212	31	15.4	315.349	31	0.534	0.39
32	6.078	30.15	32	16.8011	242.665	32	0.041	19.07	32	0.291	242.829	32	1.998	2.192
33	5.506	97.98	33	24.72	25.5831	33	9.301	16.717	33	1.04	42.594	33	25.7071	395.301
34	27.366	40.136	34	18.8245	102.989	34	7.804	305.912	34	4.45	25.994	34	17.1285	37.5189
35	1.34	337.61	35	17.8021	264.897	35	2.507	22.558	35	1.278	80.33	35	20.9995	65.6141
36	15.276	194.636	36	58.4	134.532	36	2.17	7.043	36	0.924	118.37	36	25.7071	229.862
37	21.764	233.512	37	21.6388	214.06	37	1.17	7.701	37	0.7	200.88	37	16.2	31.3928
38	2.024	25.556	38	30.4333	59.6796	38	0.646	26.814	38	0.755	56.03	38	5.86443	13.0945
39	8.104	17.388	39	20.5677	27.067	39	8.96	16.339	39	1.401	164.34	39	12.757	14.9821
40	6.678	18.23	40	21.573	24.5031	40	2.992	17.097	40	7.618	54.324	40	9.83983	45.0765
41	33.476	117.408	41	23.1217	24.0557	41	0.437	65.57	41	1.907	52.14	41	4.16845	7.9079
42	22.512	44.356	42	25.7071	25.8055	42	0.7	23.72	42	2.431	70.706	42	5.11225	14.5274
43	24.788	137.584	43	25.5	35.0522	43	2.644	21.72	43			43	7.28399	7.9079
44	24.024	133.284	44			44	2.507	25.58	44			44	4.11611	5.11225
45	17.9	124.768	45			45	3.641	11.116	45			45	2	3.00872
46	13.224	18.104	46			46	2.17	29.825	46			46	4.16845	6.11611
47	51.24	96.844	47	10.5076	14.8362	47	1.218	10.863	47			47	2.22079	2.47533
48	2.664	22.512	48	14.4001	148.43	48	0.116	13.919	48			48	0.54912	13.1932
49	11.888	85.968	49	17.4703	17.9122	49	49.367	110.965	49			49	1.64021	22.9458
50	8.064	388.02	50	6.27913	15.7114	50	2.507	98.23	50			50		3.23895
51	#VALUE!	236.688	51	16.5894	36.4307	51	3.636	37.08	51			51	3.67796	5.07078
52	2.484	5.322	52	7.11425	53.1731	52	0.646	36.979	52			52	6.754	35.83
53	59.668	127.894	53	43.8266	61.6659	53	14.379	279.142	53			53	13.917	18.445
54	56.032	97.006	54	5.03932	10.0786	54	6.396	49.367	54			54	13.917	118.445
55	26.688	278.324	55	6.69669	197.144	55	0.811	30.62	55	4.525	31.71	55	23.921	149.888
56	2.484	41.716	56	3.81524	27.3058	56	0.338	42.25	56	6.304	103.61	56	8.302	156.984
57	#VALUE!	187.602	57	5.45116	193.099	57	0.338	10.99	57	77.868	342.67	57	38.428	224.681
58	14.654	123.992	58	10.9366	115.292	58	0.982	22.37	58	1.218	298.242	58	58.286	166.18
59	59.668	85.638	59	13.0945	14.8362	59	3.641	21.197	59	1.907	29.825	59	29.924	127.16
60	29.114	232.558	60	8.80165	10.5076	60	2.458	12.812	60	0.77	52.89	60	87.499	90.891
61	5.322	31.258	61	4.62891	15.7114	61	3.641	11.116	61	3.809	65.38	61
62	16.222	108.498	62	17.0299	19.2392	62	15.623	34.399	62	0.867	10.163	62
63	#VALUE!	291.698	63	14.1	14.4001	63	19.53	106	63	2.304	22.658	63
64	#VALUE!	2.438	64	15.2738	20.572	64	4.81	4.81	64	0.437	58.39	64
65	18.152	33.282	65	14.4001	311.071	65	2.458	10.549	65	3.87	82.43	65	6.538	380.94
66	1.034	14.258	66	10.5076	14.8362	66	15.062	39.303	66	7.125	79.95	66	7.845	187.757
67	5.324	45.618	67	14.8362	16.1504	67	3.641	6.548	67	7.7	74.008	67	2.034	22.905
68	31.632	94.648	68	124.64	146.438	68	5.391	11.683	68	1.158	69.62	68	3.405	390.283
69	1.224	16.818	69	17.0299	306.918	69	28.23	28.373	69	1.587	73.33	69	12.361	329.085
70	2.438	3.914	70	9.6525	356.959	70	26.723	119.53	70	0.592	175.74	70	5.049	250.365
71	8.532	65.432	71	10.0786	16.1504	71	21.197	223.354	71	1.04	52.91	71	11.67	66.348
72	0.336	25.324	72	10.0786	73.5706	72	5.493	42.561	72	1.04	28.52	72	5.895	56.891
73	28.418	368.738	73	29.1177	119.223	73	30.569	98.621	73	5.682	74.08	73	12.824	329.757
74	7.512	14.258	74	8.20165	8.37837	74	2.458	19.53	74			74	3.809	65.38
75	3.486	20.922	75	8.93664	9.22636	75	8.27	51.211	75			75	5.049	284.03
76	33.282	74.024	76	13.5292	18.7959	76	1	56.23	76	6.538	36.348	76	3.405	57.953
77	12.022	109.34	77	14.4703	16.1504	77	49.772	241.314	77	1.658	29.416	77
78	31.632	92.272	78	20.572	136.505	78	6.51	96.561	78	5.259	14.694	78
79	7.31	298.766	79	13.964	95.2709	79	15.623	21.248	79	4.84	74.569	79
80	29.024	322.482	80	7.11425	7.11425	80	6.183	12.248	80	6.971	14.459	80	1.658	29.416
81	19.744	382.46	81	6.27913	229.679	81	32.759	175.392	81	7.407	8.287	81	6.971	14.459
82	51.124	389.986	82	19.6825	296.548	82	45.269	209.468	82	5.259	23.399	82	29.833	244.367
83	10.094	95.402	83	21.4629	333.449	83	5.971	382.589	83	5.682	51.711	83	105.162	246.025
84	5.928	268.62	84	16.3566	18.3541	84	45.609	386.167	84			84	12.6	213.134
85	58.022	307.994	85	17.3159	51.0052	85	3.641	20.086	85			85	4.474	230.354
86	#VALUE!	1.532	86	35.7271	41.8847	86	11.116	17.859	86			86	21.622	235.696
87	9.712	32.106	87	10.1932	10.6492	87	13.376	54.98	87			87	33.107	236.931
88	33.71	73.334	88	18.3	199.228	88	9.981	105.473	88			88	180.07	253.714
89	28.51	73.748	89	17.3	156.441	89	36.036	45.811	89			89	60.353	142.652
90	21.766	67.546	90	18.2797	20.7579	90	5.971	90.166	90	0.488	16.51	90
91	#VALUE!	45.018	91	17.3	37.5418	91	16.183	24.517	91	2.439	32.463	91
92	5.928	286.53	92	14.9821	22.8114	92	21.197	126.993	92	3.405	57.953	92
93	7.432	339.2	93	13.6336	420.287	93	7.698	8.842	93	0.245	55.25	93
94	#VALUE!	348.894	94	11.4772	23.861	94	6.548	16.742	94	3.855	34.708	94
95	20.978	345.366	95	11.899	13.6336	95	12.248	25.069	95	9.82	74.53	95
96	17.056	57.67	96	11.4772	96.7323	96	25.613	76.903	96	5.259	21.919	96	47.11	249.657
97	7.056	8.95	97	8.66437	9.83983	97	6.723	21.197	97			97	27.301	247.165
98	2.97	49.086	98	10.2417	12.757	98	1.861	42.27	98			98	82.437	255.903
99	1.178	3.702	99	7.24166	9.83983	99	2.458	151.516	99			99	170.95	247.165
100	2.97	19.406	100	14.5274	21.7775	100	11.97	18.572	100			100	21.97	188.572
101	12.982	122.75	101	24.6011	355.515	101			101			101
102	31.542	160.978	102	32.52	138.433	102			102			102
103	19.812	100.346	103	26.6245	215.839	103			103			103
104	9.502	82.006	104	25.6021	377.747	104			104			104
105	#VALUE!	88.33	105	66.2	247.382	105			105	9.1	36.9897	105
106	24.076	127.216	106	29.4388	326.91	106			106	13.2298	63	106
107	11.502	233.514	107	38.2333	172.53	107			107	28.3	44.2627	107
108	13.354	346.2	108	28.3677	139.917	108	0.318	37.931	108	20.8017	324.954	108
109	9.332	91.648	109	29.373	137.353	109	0.356	18.38	109	11.1149	36.3719	109
110	9.478	83.83	110	30.9217	136.906	110	0.21	133.927	110	12.1259	114.584	110
111	8.978	83.096	111	33.5071	138.655	111			111	11.5067	33.2788	111
112	8.67	89.86	112	33.3	147.902	112			112	16.6	30.2158	112
113	8.63	93.318	113	22.2001	144.699	113			113	14.3364	49.189	113
114	10.046	81.648	114	16.6016	168.375	114	1.09	332.435	114	28.7639	49.189	114
115	10.408	80.248	115	12.8393	324.702	115	2.536	170.189	115	26.8	50.0284	115
116	9.688	81.292	116	18.3076	127.686	116	1.282	115.989	116	23.37	49.189	116
117	8.63	95.258	117	22.2001	261.28	117	1.479	1.889	117	18.681	42.22	117	10.2788	189.97
118	8.332	81.648	118	25.2703	130.762	118	1.331	13.98	118	20.744	25.588	118	7.21578	194.886
119	8.77	82.006	119	14.0791	128.561	119	1.185	316.212	119	12.306	71.076	119	26.189	169.353
120	12.61	87.57	120	24.3894	149.281	120	0.997	234.548	120	9.422	24.008	120	26.189	191.911
121	9.354	85.648	121	14.9142	166.023	121	0.21	80.422	121	11.098	26.102	121	27.0284	179.036
122	23.298	131.7	122	51.6266	174.516	122	0.082	327.844	122	11.39	36.85	122	26.189	176.497
123	9.688	82.73	123	12.8393	122.929	123	5.8	46.41	123	9.634	24.352	123	19.22	185.265
124	8.288	107.87	124	14.4967	309.994	124			124	10.192	26.312	124	2.588	172.44
125	13.524	109.068	125	11.6152	140.156	125			125	11.994	62.798	125	48.076	173.234
126	18.66	272.946	126	13.2512	305.949	126			126	9.942	35.188	126	1.008	194.886
127	16.528	140.212	127	18.7366	228.142	127			127	10.278	32.126	127	11.77	184.349
128	14.21	107.612	128	20.8945	127.686	128			128	14.298	335.368	128	3.102	177.335
129	37.478	277.414	129	16.6016	123.358	129			129	10.192	28.43	129	14.132	197.937
130	13.164	186.024	130	12.4289	128.561	130	9.688	325.483	130	11.098	26.74	130	1.092	179.036
131	9.78	192.77	131	24.8299	132.089	131	8.63	81.701	131	14.068	338.934	131	1.998	160.96
132	11.036	110.22	132	21.9	127.25	132	8.332	125.071	132	10.278	314.96	132	4.968	233.924
133	12.622	90.71	133	23.0738	133.422	133	8.77	71.573	133			133	4.29	268.16
134	9.6	83.66	134	22.2001	383.921	134	12.61	387.694	134			134	2.998	255.469
135	16.528	106.318	135	1.331	271.181	135	9.354	16.625	135			135	1.178	325.98
136	10.022	159.512	136	3.274	36.001	136	23.298	87.291	136			136
137	37.606	220.166	137			137	9.688	271.717	137			137
138	9.992	110.876	138	1.043	334.247	138	8.288	308.365	138			138
139	14.044	127.688	139	4.349	100.891	139	13.524	71.469	139			139
140	9.532	116.85	140	0.553	10.842	140	18.66	64.761	140			140
141	20.036	186.024	141	20.256	314.006	141	16.528	43.264	141			141
142	13.544	111.532	142	0.163	58.986	142	14.21	327.01	142			142
143	9.046	103.112	143	13.924	19.107	143	37.478	44.022	143			143
144	25.396	398.248	144	0.868	94.264	144	13.164	320.911	144			144
145	62.648	217.86	145			145	9.78	71.573	145			145
146	40.89	160.236	146			146	11.036	10.842	146			146
147	27.198	393.698	147	2.225	336.619	147	12.622	328.955	147			147
148	16.76	138.806	148	1.418	328.399	148	9.6	140.525	148			148
149	11.782	145.87	149	1.875	72.929	149	16.528	37.102	149			149
150	15.62	140.916	150			150	1.759	18.46	150			150
151	14.044	133.216	151	9.012	329.234	151	0.868	77.979	151			151
152	51.626	167.526	152	2.461	58.484	152			152			152
153	20.632	179.322	153	0.657	23.664	153			153			153
154	33.766	311.34	154	1.759	323.265	154	0.176	79.742	154			154
155	31.79	338.414	155	0.868	127.971	155	1.682	42.326	155			155
156	16.92	218.628	156	0.452	330.207	156	1.138	90.706	156			156
157	49.092	166.986	157	0.353	171.048	157	28.432	151.448	157			157
158	21.674	110.866	158	0.353	47.082	158	50.292	26.094	158			158
159	35.78	163.286	159	0.353	317.593	159	38	109.108	159	9.1	53.37	159
160	12.09	146.394	160	3.429	74.921	160	17.148	111.664	160	9.1	26.312	160
161	15.636	122.808	161	1.759	20.496	161	18.242	93.952	161	9.634	23.39	161
162	22.456	145.354	162	0.657	319.113	162	18.2264	89.092	162	11.098	25.192	162
163	12.73	177.74	163	1.085	30.506	163			163	34.8071	318.301	163
164	67.272	398.494	164	0.553	4.227	164			164	26.2285	60.5189	164
165	104.972	352.172	165	0.256	339.134	165	89.2874	68.077	165	30.0996	88.6141	165
166	29.028	286.556	166	5.059	34.906	166	43.5602	227.069	166	34.8071	252.862	166
167	11.632	162.538	167	1.875	154.379	167	34.4998	14.711	167	25.3	54.3928	167
168	28.358	171.302	168	10.868	10.769	168	84.0078	222.586	168	14.9644	36.0945	168
169	15.768	97.008	169	0.353	326.871	169	11.1264	34.972	169	21.857	37.9821	169
170	10.474	102.334	170		317.317	170	104.092	209.966	170	18.9398	68.0765	170
171	26.364	271.58	171		322.434	171	40.6059	4.571	171	13.2684	30.9079	171
172	39.356	143.818	172		14.981	172	28	208.346	172	14.2123	37.5274	172
173	29.028	157.804	173		332.713	173	33.1498	17.21	173	16.384	30.9079	173
174	10.786	108.514	174		182.419	174	14.8644	219.025	174	13.2161	28.1122	174
175	40.268	364.552	175		263.562	175	22.5292	14.574	175	11.1	26.0087	175
176	53.258	214.02	176		47.179	176	20.7975	215.359	176	13.2684	29.1161	176
177	13.394	145.354	177			177	31.8042	2.051	177	11.3208	25.4753	177
178	15.044	99.65	178		319.251	178	12.808	220.676	178	9.64912	36.1932	178
179	10.25	97.664	179		148.497	179	44.5112	13.495	179	10.7402	45.9458	179
180	24.266	222.448	180	2.047	13.599	180	38.1177	205.368	180	9.1	26.2389	180
181	72.68	377.168	181	8.98	24.937	181	16.336	35.801	181	12.778	28.0708	181
182	86.748	379.91	182	3.274	333.271	182	39.068	178.241	182	15.854	58.83	182
183	12.996	109.21	183	0.029	137.69	183	15.2791	2.693	183	23.017	41.445	183
184	69.56	234.35	184	2.1	70.117	184	11.588	220.421	184	23.017	141.445	184
185	19.632	227.534	185	1.138	323.958	185	23.6975	19.599	185	33.021	172.888	185
186	22.806	252.172	186	1.38	51.842	186	9	8.256	186	17.402	179.984	186
187	15.768	119.17	187	1.889	40.254	187	31.3566	189.517	187	47.528	247.681	187
188	16.234	154.668	188	0.95	137.101	188	24.2738	19.548	188	67.386	189.18	188
189	13.306	105.746	189	4.97		189	18.242	77.786	189	39.024	150.16	189
190	15.166	125.746	190	1.941	317.593	190	13.178	0.684	190			190	15.638	359.94
191	9.056	90.016	191	3.1	77.662	191	49.1186	43.167	191			191	16.945	210.757
192	16.234	90.016	192	1.889	13.447	192	23.8362	11.852	192			192	11.134	45.905
193	58.98	397.562	193	1.994	84.595	193	23.2256	37.544	193			193	12.505	373.283
194	69.56	210.666	194	1.282	311.39	194	59.626	8.293	194			194	21.461	352.085
195	16.48	130.212	195	3.864	58.183	195	33.138	98.069	195			195	14.149	273.365
196	11.276	113.236	196	1.479	328.399	196	21.3909	29.085	196			196	20.77	89.348
197	15.26	267.484	197	1.479	47.082	197	24.4955	15.965	197			197	14.995	79.891
198	18.38	348.548	198	1.479	322.572	198	16.2158	27.91	198	23.8362	147.052	198	21.924	352.757
199	10.316	111.616	199	2.48	46.506	199	19.502	84.32	199	6.297	67.492	199	12.909	88.38
200	16.472	112.424	200	1.233	332.992	200	93.7261	12.191	200	19.632	399.166	200	14.149	307.03
201	14.748	101.524	201	1.185	249.899	201	22.0945	39.187	201	4.615	67.67	201	12.505	80.953
202	25.952	116.428	202	1.233	250.295	202	9.8	23.344	202	11.1264	31.229	202
203	32.696	194.158	203	1.837	107.489	203	37.432	79.595	203	19.104	3.241	203
204	10.238	83.674	204	1.38	21.238	204	12.808	34.088	204	9	21.573	204
205	14.34	108.178	205	1.138	21.155	205	10.352	46.018	205		27.622	205
206	16.332	108.178	206	1.043	301.24	206	83.524	21.309	206	23.332	8.558	206
207	#VALUE!	155.99	207	0.112	328.399	207	3.241	31.855	207	19.094	4.851	207
208	12.536	99.28	208	0	319.942	208	8.89	91.598	208	3.465	8.558	208
209	7.862	90.096	209	3.984	108.052	209	19.7	46.653	209	11.97	13.337	209
210	#VALUE!	80.984	210	1.138	111.441	210	13.186	52.8266	210		29.91	210
211	13.412	95.28	211	1.043	298.78	211	3.9	108.377	211	13.588	320.289	211
212	11.714	269.708	212	6.653	17.179	212	2.79	10.938	212	14.182	10.38	212
213	46.204	275.812	213	10.118	233.636	213			213	12.336	9.593	213	10.758	52.416
214	#VALUE!	382.08	214	1.837	8.49	214			214	11.246	14.438	214	16.071	37.459
215	15.312	356.156	215	4.227	14.672	215			215	22.0945	33.406	215	38.933	267.367
216	#VALUE!	85.372	216	1.682	331.181	216			216	14.182	296.151	216		269.025
217	11.714	91.608	217	0.434	110.874	217			217	32.742	2.368	217	21.7	236.134
218	46.204	278.888	218	0.514	137.454	218			218	9.83	42.959	218	13.574	253.354
219	13.412	360.004	219	3.1	114.052	219			219	30.212	10.644	219	30.722	258.696
220	#VALUE!	333.65	220	4.227	15.995	220			220	15.548	4.615	220	42.207	259.931
221	10.834	91.608	221	0.514	261.43	221			221	9.46	97.343	221		276.714
222	40.12	340.39	222		182.792	222			222	#VALUE!	4.615	222	69.453	165.652
223	9.594	85.372	223	1.138	252.276	223			223	30.8204	9.332	223
224	95.38	323.656	224	18.38	11.061	224			224	35.6795	27.853	224	1.532	72.566
225	9.594	86.3	225	1.282	23.495	225			225	1.743	72.75	225	4.81	51.18
226	8.978	330.518	226	10.189	155.585	226			226	21.65	60.932	226	5.182	22.574
227	9.332	82.912	227	1.331	309.327	227			227		11.175	227	15.108	14.016
228	38.706	333.944	228	0.21	22.906	228			228	44.264	18.097	228	31.306	44.486
229	24.856	134.562	229	0.21	85.995	229			229	25.168	321.856	229	4.81	62.982
230	26.422	330.084	230	5.567	19.677	230			230	47.136	2.157	230	2.246	89.818
231	9.512	85.314	231	1.148	323.819	231			231	14.182	1.743	231	20.586	47.462
232	11.502	101.922	232	12.52	42.036	232			232	24.108	3.691	232	1.532	36.53
233	11.502	90.248	233	2.8	98.341	233			233	40.306	13.886	233	9.712	35.434
234	10.708	136.2	234	12.578	2.647	234			234	13.81	2.368	234	13.944	30.638
235	30.752	189.01	235	24.291	331.042	235			235	19.42	9.854	235	10.86	18.316
236	15.664	145.656	236	4.123	299.873	236			236	60.128	2.157	236	8.57	55.77
237	23.298	359.732	237	16.966	132.755	237			237	9	20.988	237	6.678	38.42
238	24.856	375.482	238	87.12	332.853	238			238	26.584	9.332	238	1.532	385.5
239	26.422	213.518	239	5.176	79.252	239			239	48.256	16.393	239		28.418
240	12.982	91.388	240	4.982	89.242	240			240	5.327	3.465	240		63.342
241	9.688	82.368	241	3.477	13.751	241			241	9.332	17.242	241		46.402
242	10.31	105.882	242	5.186	331.181	242			242	9.073	1.343	242
243	8.63	89.854	243	5.117	144.917	243			243	3.691	8.558	243
244	10.906	110.266	244	3.047	45.165	244			244	10.116	6.79	244
245	40.708	389.508	245	2.81	298.78	245			245	1.343	7.289	245
246	12.24	84.942	246	2.948	111.441	246			246	1.148	12.249	246
247	7.8	83.462	247	2.997	7.595	247			247	1.743	9.854	247
248	7.8	82.368	248	4.072	285.865	248			248	5.088	16.958	248
249	8.978	129.252	249	2.687	36.275	249			249	1.948	4.851	249
250	11.502	208.856	250	30.146	14.21	250			250	11.502	22.751	250
251	11.87	375.504	251	4.78	337.038	251			251	10.708	15.271	251
252	14.478	96.426	252	15.164	159.455	252			252		20.988	252
253	21.358	161.81	253	4.261	79.464	253			253			253
254	#VALUE!	89.916	254	3.365	333.41	254			254			254
255	8.978	100.59	255	6.91	182.792	255			255			255
256	10.046	91.772	256	7.546	298.098	256			256			256
257	10.558	131.292	257	12.291	304.799	257			257			257
258	8.288	83.462	258	10.274	69.392	258			258			258
259	16.37	335.71	259	52.008	14.441	259			259			259
260	32.334	376.834	260	18.233	307.679	260			260			260
261	12.61	89.472	261	4.78	49.694	261			261			261
262	8.63	81.648	262	2.621	66.812	262			262			262
263	9.332	106.28	263	3.098	15.603	263			263	0.597	36.235	263
264	7.956	227.546	264	18.01	274.267	264			264	6.543	37.185	264
265	61.376	162.642	265	2.901	12.094	265			265	4.15	67.457	265
266	8.978	291.494	266	3.65	1.043	266			266			266
267	15.232	105.088	267	7.06	310.564	267			267	4.615	80.071	267
268	34.35	343.148	268	3.888	246.077	268			268	13.9791	13.337	268
269	8.598	222.476	269	3.534	206.582	269			269	21.2292	17.242	269
270	7.8	79.76	270	3.31	315.385	270			270	14.4	7.793	270
271	15.956	393.946	271	3.365	286.271	271			271	22.9738		271
272	16.12	106.318	272	4.011	36.367	272			272	20.7945	309.272	272
273	47.564	203.348	273	10.228	346.841	273			273	17.3525	9.073	273
274	41.552	372.002	274	4.517	169.453	274			274	20.7945	6.052	274
275	#VALUE!	161.736	275	5.041	264.495	275			275	27.3825	9.332	275
276	#VALUE!	100.268	276	2.343	122.644	276			276	24.7299		276
277	12.28	136.548	277	0.868	0.474	277			277	30.9518	62.64	277
278	51.462	214.656	278	0.553	0.112	278			278	25.6122	164.624	278
279	#VALUE!	199.602	279	1.085	0.556	279			279	26.9392	52.499	279
280	8.536	82.792	280	0.256	343.614	280			280	40.9203	315.959	280
281	17.904	93.848	281	1.875	119.193	281			281	3.158	12.249	281
282	14.742	88.676	282	1.195	74.291	282			282		14.161	282
283	23.888	93.048	283	3.879	180.432	283			283	7.793	114.699	283
284	9.676	85.13	284	0.452	42.507	284			284			284
285	8.536	210.47	285	32.256	3.158	285			285			285
286	#VALUE!	80.874	286	0.762	85.995	286			286			286
287	#VALUE!	343.76	287	35.701	98.341	287			287			287
288	10.06	82.406	288	1.085	299.873	288			288			288
289	11.608	101.476	289	10.076	89.242	289			289			289
290	9.294	81.254	290	0.657	144.917	290			290			290
291	12.778	81.254	291	10.452	111.441	291			291			291
292	15.53	85.522	292	0.452	36.275	292			292			292
293	8.914	85.914	293	10.085	159.455	293			293			293
